# Supplementary material for: Bioinformatic Analysis of the Leptin–Ob-R Interface: Structural Modeling, Thermodynamic Profiling, and Stability in Diverse Microenvironments
Source: Int J Mol Sci. 2025 Jul 20;26(14):6955. doi: 10.3390/ijms26146955 (PMC12295314; doi:10.3390/ijms26146955)
Supplement: Supplementary file 1 [file ijms-26-06955-s001.zip]

Archive with 3 entries (3 files):
- ijms-3715096_File S1.pdb
- ijms-3715096_Table S1.docx
- Supplementary Material.docx
