# Supplementary material for: Bioinformatic Analysis of the Leptin–Ob-R Interface: Structural Modeling, Thermodynamic Profiling, and Stability in Diverse Microenvironments
Source: Int J Mol Sci. 2025 Jul 20;26(14):6955. doi: 10.3390/ijms26146955 (PMC12295314; doi:10.3390/ijms26146955)
Supplement: Supplementary file 1 [file ijms-26-06955-s001.zip › ijms-3715096_File S1.pdb]

ATOM      1  N   ASN A   1     -22.489 -19.045   6.229  1.00  0.00           N  
ATOM      2  CA  ASN A   1     -21.647 -18.817   5.043  1.00  0.00           C  
ATOM      3  C   ASN A   1     -20.273 -19.387   5.368  1.00  0.00           C  
ATOM      4  O   ASN A   1     -19.917 -19.485   6.539  1.00  0.00           O  
ATOM      5  CB  ASN A   1     -21.647 -17.357   4.654  1.00  0.00           C  
ATOM      6  CG  ASN A   1     -21.369 -16.365   5.765  1.00  0.00           C  
ATOM      7  ND2 ASN A   1     -22.377 -15.624   6.242  1.00  0.00           N  
ATOM      8  OD1 ASN A   1     -20.292 -16.297   6.379  1.00  0.00           O  
ATOM      9  HA  ASN A   1     -22.119 -19.461   4.300  1.00  0.00           H  
ATOM     10  HB1 ASN A   1     -21.015 -17.161   3.776  1.00  0.00           H  
ATOM     11  HB2 ASN A   1     -22.657 -17.135   4.300  1.00  0.00           H  
ATOM     12 1HD2 ASN A   1     -23.273 -16.011   5.998  1.00  0.00           H  
ATOM     13 2HD2 ASN A   1     -22.284 -15.093   7.093  1.00  0.00           H  
ATOM     14  H1  ASN A   1     -22.334 -19.934   6.699  1.00  0.00           H  
ATOM     15  H2  ASN A   1     -22.307 -18.444   7.010  1.00  0.00           H  
ATOM     16  H3  ASN A   1     -23.427 -19.192   5.866  1.00  0.00           H  
ATOM     17  N   ILE A   2     -19.536 -19.830   4.350  1.00  0.00           N  
ATOM     18  CA  ILE A   2     -18.124 -20.139   4.425  1.00  0.00           C  
ATOM     19  C   ILE A   2     -17.333 -18.872   4.179  1.00  0.00           C  
ATOM     20  O   ILE A   2     -17.584 -18.194   3.179  1.00  0.00           O  
ATOM     21  CB  ILE A   2     -17.811 -21.186   3.356  1.00  0.00           C  
ATOM     22  CG1 ILE A   2     -18.651 -22.463   3.412  1.00  0.00           C  
ATOM     23  CG2 ILE A   2     -16.318 -21.574   3.341  1.00  0.00           C  
ATOM     24  CD  ILE A   2     -18.529 -23.401   2.222  1.00  0.00           C  
ATOM     25  H   ILE A   2     -19.833 -19.782   3.379  1.00  0.00           H  
ATOM     26  HA  ILE A   2     -17.905 -20.458   5.446  1.00  0.00           H  
ATOM     27  HB  ILE A   2     -18.112 -20.678   2.455  1.00  0.00           H  
ATOM     28 1HG1 ILE A   2     -18.371 -22.991   4.322  1.00  0.00           H  
ATOM     29 2HG1 ILE A   2     -19.733 -22.281   3.398  1.00  0.00           H  
ATOM     30 1HG2 ILE A   2     -15.554 -20.808   3.275  1.00  0.00           H  
ATOM     31 2HG2 ILE A   2     -16.107 -22.113   4.252  1.00  0.00           H  
ATOM     32 3HG2 ILE A   2     -16.060 -22.181   2.462  1.00  0.00           H  
ATOM     33  HD1 ILE A   2     -17.526 -23.783   2.025  1.00  0.00           H  
ATOM     34  HD2 ILE A   2     -19.143 -24.276   2.469  1.00  0.00           H  
ATOM     35  HD3 ILE A   2     -18.940 -22.864   1.370  1.00  0.00           H  
ATOM     36  N   ASN A   3     -16.389 -18.546   5.063  1.00  0.00           N  
ATOM     37  CA  ASN A   3     -15.608 -17.339   5.087  1.00  0.00           C  
ATOM     38  C   ASN A   3     -14.394 -17.479   4.181  1.00  0.00           C  
ATOM     39  O   ASN A   3     -13.695 -18.484   4.113  1.00  0.00           O  
ATOM     40  CB  ASN A   3     -15.116 -17.006   6.489  1.00  0.00           C  
ATOM     41  CG  ASN A   3     -14.528 -15.612   6.612  1.00  0.00           C  
ATOM     42  ND2 ASN A   3     -13.372 -15.433   7.266  1.00  0.00           N  
ATOM     43  OD1 ASN A   3     -15.113 -14.696   6.030  1.00  0.00           O  
ATOM     44  H   ASN A   3     -16.167 -19.174   5.833  1.00  0.00           H  
ATOM     45  HA  ASN A   3     -16.283 -16.534   4.755  1.00  0.00           H  
ATOM     46  HB1 ASN A   3     -15.919 -17.043   7.226  1.00  0.00           H  
ATOM     47  HB2 ASN A   3     -14.411 -17.801   6.761  1.00  0.00           H  
ATOM     48 1HD2 ASN A   3     -12.907 -16.229   7.678  1.00  0.00           H  
ATOM     49 2HD2 ASN A   3     -13.030 -14.490   7.438  1.00  0.00           H  
ATOM     50  N   ILE A   4     -14.029 -16.446   3.413  1.00  0.00           N  
ATOM     51  CA  ILE A   4     -12.848 -16.216   2.598  1.00  0.00           C  
ATOM     52  C   ILE A   4     -12.028 -15.260   3.442  1.00  0.00           C  
ATOM     53  O   ILE A   4     -12.538 -14.294   3.990  1.00  0.00           O  
ATOM     54  CB  ILE A   4     -13.248 -15.568   1.277  1.00  0.00           C  
ATOM     55  CG1 ILE A   4     -14.147 -16.525   0.483  1.00  0.00           C  
ATOM     56  CG2 ILE A   4     -12.168 -15.049   0.341  1.00  0.00           C  
ATOM     57  CD  ILE A   4     -15.541 -15.946   0.308  1.00  0.00           C  
ATOM     58  H   ILE A   4     -14.576 -15.620   3.612  1.00  0.00           H  
ATOM     59  HA  ILE A   4     -12.240 -17.111   2.400  1.00  0.00           H  
ATOM     60  HB  ILE A   4     -13.756 -14.622   1.426  1.00  0.00           H  
ATOM     61 1HG1 ILE A   4     -13.752 -16.661  -0.526  1.00  0.00           H  
ATOM     62 2HG1 ILE A   4     -14.150 -17.555   0.862  1.00  0.00           H  
ATOM     63 1HG2 ILE A   4     -11.616 -14.175   0.684  1.00  0.00           H  
ATOM     64 2HG2 ILE A   4     -11.451 -15.853   0.144  1.00  0.00           H  
ATOM     65 3HG2 ILE A   4     -12.496 -14.811  -0.680  1.00  0.00           H  
ATOM     66  HD1 ILE A   4     -15.667 -14.986  -0.202  1.00  0.00           H  
ATOM     67  HD2 ILE A   4     -16.183 -16.651  -0.225  1.00  0.00           H  
ATOM     68  HD3 ILE A   4     -15.867 -15.649   1.307  1.00  0.00           H  
ATOM     69  N   SER A   5     -10.756 -15.660   3.586  1.00  0.00           N  
ATOM     70  CA  SER A   5      -9.735 -14.782   4.121  1.00  0.00           C  
ATOM     71  C   SER A   5      -8.693 -14.523   3.035  1.00  0.00           C  
ATOM     72  O   SER A   5      -8.623 -15.282   2.075  1.00  0.00           O  
ATOM     73  CB  SER A   5      -9.133 -15.518   5.333  1.00  0.00           C  
ATOM     74  OG  SER A   5      -8.752 -16.855   5.083  1.00  0.00           O  
ATOM     75  H   SER A   5     -10.397 -16.477   3.117  1.00  0.00           H  
ATOM     76  HA  SER A   5     -10.183 -13.826   4.420  1.00  0.00           H  
ATOM     77  HB1 SER A   5      -8.330 -14.942   5.796  1.00  0.00           H  
ATOM     78  HB2 SER A   5      -9.855 -15.744   6.110  1.00  0.00           H  
ATOM     79  HG  SER A   5      -9.527 -17.301   4.750  1.00  0.00           H  
ATOM     80  N   CYS A   6      -8.022 -13.388   3.158  1.00  0.00           N  
ATOM     81  CA  CYS A   6      -7.112 -12.910   2.142  1.00  0.00           C  
ATOM     82  C   CYS A   6      -5.838 -12.400   2.817  1.00  0.00           C  
ATOM     83  O   CYS A   6      -5.825 -12.151   4.027  1.00  0.00           O  
ATOM     84  CB  CYS A   6      -7.776 -11.915   1.200  1.00  0.00           C  
ATOM     85  SG  CYS A   6      -9.299 -12.426   0.344  1.00  0.00           S  
ATOM     86  H   CYS A   6      -8.009 -12.958   4.079  1.00  0.00           H  
ATOM     87  HA  CYS A   6      -6.872 -13.828   1.602  1.00  0.00           H  
ATOM     88  HB1 CYS A   6      -8.085 -11.047   1.790  1.00  0.00           H  
ATOM     89  HB2 CYS A   6      -7.136 -11.599   0.393  1.00  0.00           H  
ATOM     90  N   GLU A   7      -4.818 -12.122   2.021  1.00  0.00           N  
ATOM     91  CA  GLU A   7      -3.482 -11.641   2.327  1.00  0.00           C  
ATOM     92  C   GLU A   7      -2.996 -10.677   1.259  1.00  0.00           C  
ATOM     93  O   GLU A   7      -3.471 -10.810   0.137  1.00  0.00           O  
ATOM     94  CB  GLU A   7      -2.553 -12.854   2.450  1.00  0.00           C  
ATOM     95  CG  GLU A   7      -1.269 -12.524   3.215  1.00  0.00           C  
ATOM     96  CD  GLU A   7      -0.430 -13.758   3.497  1.00  0.00           C  
ATOM     97  OE1 GLU A   7      -0.800 -14.901   3.165  1.00  0.00           O  
ATOM     98  OE2 GLU A   7       0.546 -13.571   4.271  1.00  0.00           O1-
ATOM     99  H   GLU A   7      -4.992 -12.342   1.051  1.00  0.00           H  
ATOM    100  HA  GLU A   7      -3.471 -10.982   3.197  1.00  0.00           H  
ATOM    101  HB1 GLU A   7      -3.139 -13.629   2.947  1.00  0.00           H  
ATOM    102  HB2 GLU A   7      -2.346 -13.282   1.470  1.00  0.00           H  
ATOM    103  HG1 GLU A   7      -0.692 -11.839   2.617  1.00  0.00           H  
ATOM    104  HG2 GLU A   7      -1.566 -12.107   4.174  1.00  0.00           H  
ATOM    105  N   THR A   8      -1.923  -9.928   1.524  1.00  0.00           N  
ATOM    106  CA  THR A   8      -1.075  -9.241   0.558  1.00  0.00           C  
ATOM    107  C   THR A   8       0.038  -8.683   1.432  1.00  0.00           C  
ATOM    108  O   THR A   8       0.063  -8.693   2.672  1.00  0.00           O  
ATOM    109  CB  THR A   8      -1.850  -8.157  -0.185  1.00  0.00           C  
ATOM    110  CG2 THR A   8      -2.483  -7.032   0.654  1.00  0.00           C  
ATOM    111  OG1 THR A   8      -1.102  -7.520  -1.191  1.00  0.00           O  
ATOM    112  H   THR A   8      -1.738  -9.687   2.485  1.00  0.00           H  
ATOM    113  HA  THR A   8      -0.626  -9.937  -0.141  1.00  0.00           H  
ATOM    114  HB  THR A   8      -2.644  -8.713  -0.688  1.00  0.00           H  
ATOM    115  HG1 THR A   8      -0.684  -8.196  -1.700  1.00  0.00           H  
ATOM    116 1HG2 THR A   8      -1.860  -6.388   1.276  1.00  0.00           H  
ATOM    117 2HG2 THR A   8      -3.145  -6.447   0.011  1.00  0.00           H  
ATOM    118 3HG2 THR A   8      -3.082  -7.487   1.441  1.00  0.00           H  
ATOM    119  N   ASP A   9       0.985  -8.035   0.786  1.00  0.00           N  
ATOM    120  CA  ASP A   9       2.097  -7.346   1.421  1.00  0.00           C  
ATOM    121  C   ASP A   9       1.896  -5.848   1.231  1.00  0.00           C  
ATOM    122  O   ASP A   9       0.935  -5.405   0.608  1.00  0.00           O  
ATOM    123  CB  ASP A   9       3.314  -7.816   0.605  1.00  0.00           C  
ATOM    124  CG  ASP A   9       3.734  -9.233   0.906  1.00  0.00           C  
ATOM    125  OD1 ASP A   9       4.192  -9.520   2.027  1.00  0.00           O  
ATOM    126  OD2 ASP A   9       3.464 -10.055  -0.006  1.00  0.00           O1-
ATOM    127  H   ASP A   9       0.898  -7.945  -0.214  1.00  0.00           H  
ATOM    128  HA  ASP A   9       2.324  -7.475   2.472  1.00  0.00           H  
ATOM    129  HB1 ASP A   9       3.197  -7.626  -0.465  1.00  0.00           H  
ATOM    130  HB2 ASP A   9       4.138  -7.120   0.769  1.00  0.00           H  
ATOM    131  N   GLY A  10       2.787  -4.951   1.655  1.00  0.00           N  
ATOM    132  CA  GLY A  10       2.675  -3.522   1.856  1.00  0.00           C  
ATOM    133  C   GLY A  10       3.253  -2.746   0.698  1.00  0.00           C  
ATOM    134  O   GLY A  10       3.664  -1.583   0.791  1.00  0.00           O  
ATOM    135  H   GLY A  10       3.678  -5.244   2.028  1.00  0.00           H  
ATOM    136  HA1 GLY A  10       1.662  -3.130   1.992  1.00  0.00           H  
ATOM    137  HA2 GLY A  10       3.180  -3.398   2.828  1.00  0.00           H  
ATOM    138  N   TYR A  11       3.513  -3.424  -0.421  1.00  0.00           N  
ATOM    139  CA  TYR A  11       4.035  -3.009  -1.709  1.00  0.00           C  
ATOM    140  C   TYR A  11       3.153  -3.525  -2.833  1.00  0.00           C  
ATOM    141  O   TYR A  11       2.772  -4.688  -2.685  1.00  0.00           O  
ATOM    142  CB  TYR A  11       5.546  -3.027  -1.943  1.00  0.00           C  
ATOM    143  CG  TYR A  11       6.106  -4.422  -1.762  1.00  0.00           C  
ATOM    144  CD1 TYR A  11       6.377  -5.310  -2.811  1.00  0.00           C  
ATOM    145  CD2 TYR A  11       6.265  -4.902  -0.472  1.00  0.00           C  
ATOM    146  CE1 TYR A  11       6.797  -6.626  -2.571  1.00  0.00           C  
ATOM    147  CE2 TYR A  11       6.575  -6.240  -0.231  1.00  0.00           C  
ATOM    148  CZ  TYR A  11       6.866  -7.137  -1.271  1.00  0.00           C  
ATOM    149  OH  TYR A  11       7.126  -8.465  -1.041  1.00  0.00           O  
ATOM    150  H   TYR A  11       3.261  -4.396  -0.423  1.00  0.00           H  
ATOM    151  HA  TYR A  11       3.806  -1.931  -1.659  1.00  0.00           H  
ATOM    152  HB1 TYR A  11       5.807  -2.674  -2.932  1.00  0.00           H  
ATOM    153  HB2 TYR A  11       6.018  -2.273  -1.311  1.00  0.00           H  
ATOM    154  HD1 TYR A  11       6.248  -4.960  -3.832  1.00  0.00           H  
ATOM    155  HD2 TYR A  11       6.136  -4.173   0.318  1.00  0.00           H  
ATOM    156  HE1 TYR A  11       7.055  -7.244  -3.420  1.00  0.00           H  
ATOM    157  HE2 TYR A  11       6.585  -6.670   0.748  1.00  0.00           H  
ATOM    158  HH  TYR A  11       6.973  -8.996  -1.802  1.00  0.00           H  
ATOM    159  N   LEU A  12       2.691  -2.728  -3.794  1.00  0.00           N  
ATOM    160  CA  LEU A  12       1.626  -2.976  -4.748  1.00  0.00           C  
ATOM    161  C   LEU A  12       2.078  -4.012  -5.777  1.00  0.00           C  
ATOM    162  O   LEU A  12       3.070  -3.813  -6.513  1.00  0.00           O  
ATOM    163  CB  LEU A  12       1.219  -1.719  -5.519  1.00  0.00           C  
ATOM    164  CG  LEU A  12      -0.139  -1.659  -6.204  1.00  0.00           C  
ATOM    165  CD1 LEU A  12      -1.284  -1.449  -5.208  1.00  0.00           C  
ATOM    166  CD2 LEU A  12      -0.153  -0.618  -7.313  1.00  0.00           C  
ATOM    167  H   LEU A  12       3.114  -1.815  -3.962  1.00  0.00           H  
ATOM    168  HA  LEU A  12       0.827  -3.423  -4.171  1.00  0.00           H  
ATOM    169  HB1 LEU A  12       1.240  -0.869  -4.838  1.00  0.00           H  
ATOM    170  HB2 LEU A  12       1.960  -1.452  -6.266  1.00  0.00           H  
ATOM    171  HG  LEU A  12      -0.269  -2.570  -6.785  1.00  0.00           H  
ATOM    172 1HD1 LEU A  12      -1.083  -0.718  -4.417  1.00  0.00           H  
ATOM    173 2HD1 LEU A  12      -2.245  -1.176  -5.642  1.00  0.00           H  
ATOM    174 3HD1 LEU A  12      -1.349  -2.420  -4.709  1.00  0.00           H  
ATOM    175 1HD2 LEU A  12      -0.989  -0.815  -7.987  1.00  0.00           H  
ATOM    176 2HD2 LEU A  12      -0.262   0.411  -6.943  1.00  0.00           H  
ATOM    177 3HD2 LEU A  12       0.720  -0.671  -7.950  1.00  0.00           H  
ATOM    178  N   THR A  13       1.497  -5.206  -5.700  1.00  0.00           N  
ATOM    179  CA  THR A  13       1.800  -6.494  -6.310  1.00  0.00           C  
ATOM    180  C   THR A  13       0.537  -7.203  -6.785  1.00  0.00           C  
ATOM    181  O   THR A  13      -0.082  -6.818  -7.777  1.00  0.00           O  
ATOM    182  CB  THR A  13       2.963  -7.165  -5.576  1.00  0.00           C  
ATOM    183  CG2 THR A  13       4.266  -6.375  -5.600  1.00  0.00           C  
ATOM    184  OG1 THR A  13       2.700  -7.508  -4.247  1.00  0.00           O  
ATOM    185  H   THR A  13       0.786  -5.343  -5.013  1.00  0.00           H  
ATOM    186  HA  THR A  13       2.171  -6.150  -7.258  1.00  0.00           H  
ATOM    187  HB  THR A  13       3.222  -8.033  -6.195  1.00  0.00           H  
ATOM    188  HG1 THR A  13       2.492  -6.720  -3.767  1.00  0.00           H  
ATOM    189 1HG2 THR A  13       4.357  -5.434  -5.049  1.00  0.00           H  
ATOM    190 2HG2 THR A  13       5.050  -7.009  -5.158  1.00  0.00           H  
ATOM    191 3HG2 THR A  13       4.518  -6.072  -6.609  1.00  0.00           H  
ATOM    192  N   LYS A  14       0.001  -8.078  -5.918  1.00  0.00           N  
ATOM    193  CA  LYS A  14      -1.202  -8.898  -6.003  1.00  0.00           C  
ATOM    194  C   LYS A  14      -1.645  -9.192  -4.585  1.00  0.00           C  
ATOM    195  O   LYS A  14      -0.927  -9.447  -3.632  1.00  0.00           O  
ATOM    196  CB  LYS A  14      -0.989 -10.156  -6.843  1.00  0.00           C  
ATOM    197  CG  LYS A  14      -0.033 -11.228  -6.310  1.00  0.00           C  
ATOM    198  CD  LYS A  14       1.425 -10.827  -6.464  1.00  0.00           C  
ATOM    199  CE  LYS A  14       2.315 -12.080  -6.421  1.00  0.00           C  
ATOM    200  NZ  LYS A  14       2.493 -12.539  -5.031  1.00  0.00           N1+
ATOM    201  H   LYS A  14       0.458  -8.165  -5.036  1.00  0.00           H  
ATOM    202  HA  LYS A  14      -1.916  -8.233  -6.475  1.00  0.00           H  
ATOM    203  HB1 LYS A  14      -1.955 -10.683  -6.847  1.00  0.00           H  
ATOM    204  HB2 LYS A  14      -0.647  -9.952  -7.861  1.00  0.00           H  
ATOM    205  HG1 LYS A  14      -0.135 -11.480  -5.250  1.00  0.00           H  
ATOM    206  HG2 LYS A  14      -0.253 -12.040  -7.001  1.00  0.00           H  
ATOM    207  HD1 LYS A  14       1.635 -10.354  -7.423  1.00  0.00           H  
ATOM    208  HD2 LYS A  14       1.676 -10.095  -5.693  1.00  0.00           H  
ATOM    209  HE1 LYS A  14       1.883 -12.863  -7.044  1.00  0.00           H  
ATOM    210  HE2 LYS A  14       3.314 -11.842  -6.797  1.00  0.00           H  
ATOM    211  HZ1 LYS A  14       3.249 -13.203  -5.089  1.00  0.00           H  
ATOM    212  HZ2 LYS A  14       2.865 -11.807  -4.439  1.00  0.00           H  
ATOM    213  HZ3 LYS A  14       1.705 -12.966  -4.564  1.00  0.00           H  
ATOM    214  N   MET A  15      -2.965  -9.373  -4.430  1.00  0.00           N  
ATOM    215  CA  MET A  15      -3.673 -10.069  -3.383  1.00  0.00           C  
ATOM    216  C   MET A  15      -3.720 -11.559  -3.734  1.00  0.00           C  
ATOM    217  O   MET A  15      -3.502 -12.047  -4.834  1.00  0.00           O  
ATOM    218  CB  MET A  15      -5.098  -9.510  -3.388  1.00  0.00           C  
ATOM    219  CG  MET A  15      -5.969  -9.938  -2.202  1.00  0.00           C  
ATOM    220  SD  MET A  15      -7.468  -8.990  -1.827  1.00  0.00           S  
ATOM    221  CE  MET A  15      -8.241  -9.105  -3.470  1.00  0.00           C  
ATOM    222  H   MET A  15      -3.472  -9.256  -5.302  1.00  0.00           H  
ATOM    223  HA  MET A  15      -3.188  -9.916  -2.411  1.00  0.00           H  
ATOM    224  HB1 MET A  15      -5.086  -8.420  -3.357  1.00  0.00           H  
ATOM    225  HB2 MET A  15      -5.581  -9.884  -4.280  1.00  0.00           H  
ATOM    226  HG1 MET A  15      -6.350 -10.941  -2.304  1.00  0.00           H  
ATOM    227  HG2 MET A  15      -5.373  -9.894  -1.279  1.00  0.00           H  
ATOM    228  HE1 MET A  15      -9.331  -9.044  -3.424  1.00  0.00           H  
ATOM    229  HE2 MET A  15      -7.783  -8.451  -4.208  1.00  0.00           H  
ATOM    230  HE3 MET A  15      -7.951 -10.043  -3.949  1.00  0.00           H  
ATOM    231  N   THR A  16      -4.008 -12.302  -2.656  1.00  0.00           N  
ATOM    232  CA  THR A  16      -4.237 -13.734  -2.648  1.00  0.00           C  
ATOM    233  C   THR A  16      -5.278 -14.103  -1.602  1.00  0.00           C  
ATOM    234  O   THR A  16      -5.398 -13.325  -0.632  1.00  0.00           O  
ATOM    235  CB  THR A  16      -2.892 -14.444  -2.473  1.00  0.00           C  
ATOM    236  CG2 THR A  16      -2.278 -14.270  -1.090  1.00  0.00           C  
ATOM    237  OG1 THR A  16      -2.870 -15.823  -2.774  1.00  0.00           O  
ATOM    238  H   THR A  16      -3.975 -11.863  -1.755  1.00  0.00           H  
ATOM    239  HA  THR A  16      -4.712 -13.837  -3.629  1.00  0.00           H  
ATOM    240  HB  THR A  16      -2.172 -14.017  -3.180  1.00  0.00           H  
ATOM    241  HG1 THR A  16      -3.596 -15.999  -3.347  1.00  0.00           H  
ATOM    242 1HG2 THR A  16      -1.967 -13.217  -1.009  1.00  0.00           H  
ATOM    243 2HG2 THR A  16      -2.971 -14.396  -0.253  1.00  0.00           H  
ATOM    244 3HG2 THR A  16      -1.344 -14.832  -1.057  1.00  0.00           H  
ATOM    245  N   CYS A  17      -5.968 -15.238  -1.775  1.00  0.00           N  
ATOM    246  CA  CYS A  17      -7.109 -15.518  -0.930  1.00  0.00           C  
ATOM    247  C   CYS A  17      -7.139 -17.009  -0.601  1.00  0.00           C  
ATOM    248  O   CYS A  17      -6.669 -17.844  -1.380  1.00  0.00           O  
ATOM    249  CB  CYS A  17      -8.462 -14.968  -1.394  1.00  0.00           C  
ATOM    250  SG  CYS A  17      -8.706 -13.180  -1.444  1.00  0.00           S  
ATOM    251  H   CYS A  17      -5.891 -15.737  -2.655  1.00  0.00           H  
ATOM    252  HA  CYS A  17      -6.897 -15.027   0.021  1.00  0.00           H  
ATOM    253  HB1 CYS A  17      -8.685 -15.380  -2.376  1.00  0.00           H  
ATOM    254  HB2 CYS A  17      -9.281 -15.355  -0.768  1.00  0.00           H  
ATOM    255  N   ARG A  18      -7.701 -17.334   0.567  1.00  0.00           N  
ATOM    256  CA  ARG A  18      -7.832 -18.665   1.116  1.00  0.00           C  
ATOM    257  C   ARG A  18      -9.252 -18.977   1.570  1.00  0.00           C  
ATOM    258  O   ARG A  18      -9.980 -18.083   1.978  1.00  0.00           O  
ATOM    259  CB  ARG A  18      -6.885 -18.908   2.269  1.00  0.00           C  
ATOM    260  CG  ARG A  18      -5.435 -18.637   1.845  1.00  0.00           C  
ATOM    261  CD  ARG A  18      -4.354 -19.229   2.758  1.00  0.00           C  
ATOM    262  NE  ARG A  18      -3.033 -19.078   2.154  1.00  0.00           N  
ATOM    263  CZ  ARG A  18      -2.251 -17.991   1.967  1.00  0.00           C  
ATOM    264  NH1 ARG A  18      -2.472 -16.894   2.697  1.00  0.00           N1+
ATOM    265  NH2 ARG A  18      -1.266 -18.073   1.051  1.00  0.00           N  
ATOM    266  H   ARG A  18      -8.179 -16.588   1.056  1.00  0.00           H  
ATOM    267  HA  ARG A  18      -7.524 -19.322   0.306  1.00  0.00           H  
ATOM    268  HB1 ARG A  18      -7.192 -18.391   3.178  1.00  0.00           H  
ATOM    269  HB2 ARG A  18      -6.877 -19.969   2.538  1.00  0.00           H  
ATOM    270  HG1 ARG A  18      -5.218 -19.104   0.895  1.00  0.00           H  
ATOM    271  HG2 ARG A  18      -5.193 -17.575   1.786  1.00  0.00           H  
ATOM    272  HD1 ARG A  18      -4.541 -18.801   3.748  1.00  0.00           H  
ATOM    273  HD2 ARG A  18      -4.516 -20.290   2.927  1.00  0.00           H  
ATOM    274  HE  ARG A  18      -2.874 -19.796   1.454  1.00  0.00           H  
ATOM    275 1HH1 ARG A  18      -3.215 -16.930   3.384  1.00  0.00           H  
ATOM    276 2HH1 ARG A  18      -1.738 -16.208   2.780  1.00  0.00           H  
ATOM    277 1HH2 ARG A  18      -0.998 -18.921   0.561  1.00  0.00           H  
ATOM    278 2HH2 ARG A  18      -0.672 -17.278   0.904  1.00  0.00           H  
ATOM    279  N   TRP A  19      -9.641 -20.250   1.468  1.00  0.00           N  
ATOM    280  CA  TRP A  19     -10.938 -20.780   1.832  1.00  0.00           C  
ATOM    281  C   TRP A  19     -10.827 -22.280   2.062  1.00  0.00           C  
ATOM    282  O   TRP A  19      -9.900 -22.902   1.535  1.00  0.00           O  
ATOM    283  CB  TRP A  19     -12.059 -20.319   0.908  1.00  0.00           C  
ATOM    284  CG  TRP A  19     -11.861 -20.526  -0.571  1.00  0.00           C  
ATOM    285  CD1 TRP A  19     -10.942 -19.978  -1.387  1.00  0.00           C  
ATOM    286  CD2 TRP A  19     -12.470 -21.581  -1.364  1.00  0.00           C  
ATOM    287  CE2 TRP A  19     -12.076 -21.407  -2.713  1.00  0.00           C  
ATOM    288  CE3 TRP A  19     -13.413 -22.578  -1.068  1.00  0.00           C  
ATOM    289  NE1 TRP A  19     -11.003 -20.528  -2.648  1.00  0.00           N  
ATOM    290  CZ2 TRP A  19     -12.767 -22.011  -3.766  1.00  0.00           C  
ATOM    291  CZ3 TRP A  19     -13.993 -23.292  -2.131  1.00  0.00           C  
ATOM    292  CH2 TRP A  19     -13.751 -22.959  -3.460  1.00  0.00           C  
ATOM    293  H   TRP A  19      -9.004 -21.005   1.259  1.00  0.00           H  
ATOM    294  HA  TRP A  19     -11.136 -20.332   2.792  1.00  0.00           H  
ATOM    295  HB1 TRP A  19     -12.996 -20.776   1.234  1.00  0.00           H  
ATOM    296  HB2 TRP A  19     -12.268 -19.270   1.128  1.00  0.00           H  
ATOM    297  HD1 TRP A  19     -10.250 -19.253  -0.974  1.00  0.00           H  
ATOM    298  HE1 TRP A  19     -10.463 -20.173  -3.426  1.00  0.00           H  
ATOM    299  HE3 TRP A  19     -13.676 -22.671  -0.029  1.00  0.00           H  
ATOM    300  HZ2 TRP A  19     -12.445 -21.798  -4.784  1.00  0.00           H  
ATOM    301  HZ3 TRP A  19     -14.677 -24.108  -1.984  1.00  0.00           H  
ATOM    302  HH2 TRP A  19     -14.233 -23.553  -4.222  1.00  0.00           H  
ATOM    303  N   SER A  20     -11.786 -22.818   2.818  1.00  0.00           N  
ATOM    304  CA  SER A  20     -11.876 -24.209   3.216  1.00  0.00           C  
ATOM    305  C   SER A  20     -12.485 -25.183   2.213  1.00  0.00           C  
ATOM    306  O   SER A  20     -13.295 -24.749   1.391  1.00  0.00           O  
ATOM    307  CB  SER A  20     -12.890 -24.268   4.353  1.00  0.00           C  
ATOM    308  OG  SER A  20     -12.550 -23.636   5.564  1.00  0.00           O  
ATOM    309  H   SER A  20     -12.413 -22.213   3.336  1.00  0.00           H  
ATOM    310  HA  SER A  20     -10.924 -24.661   3.530  1.00  0.00           H  
ATOM    311  HB1 SER A  20     -13.931 -24.036   4.119  1.00  0.00           H  
ATOM    312  HB2 SER A  20     -12.914 -25.298   4.702  1.00  0.00           H  
ATOM    313  HG  SER A  20     -12.687 -22.717   5.384  1.00  0.00           H  
ATOM    314  N   THR A  21     -12.065 -26.450   2.214  1.00  0.00           N  
ATOM    315  CA  THR A  21     -12.593 -27.523   1.401  1.00  0.00           C  
ATOM    316  C   THR A  21     -13.872 -28.054   2.046  1.00  0.00           C  
ATOM    317  O   THR A  21     -14.378 -27.709   3.115  1.00  0.00           O  
ATOM    318  CB  THR A  21     -11.504 -28.575   1.235  1.00  0.00           C  
ATOM    319  CG2 THR A  21     -10.493 -28.206   0.149  1.00  0.00           C  
ATOM    320  OG1 THR A  21     -10.915 -29.031   2.447  1.00  0.00           O  
ATOM    321  H   THR A  21     -11.315 -26.684   2.867  1.00  0.00           H  
ATOM    322  HA  THR A  21     -13.012 -27.176   0.460  1.00  0.00           H  
ATOM    323  HB  THR A  21     -12.026 -29.429   0.812  1.00  0.00           H  
ATOM    324  HG1 THR A  21     -11.536 -29.256   3.124  1.00  0.00           H  
ATOM    325 1HG2 THR A  21      -9.871 -27.371   0.482  1.00  0.00           H  
ATOM    326 2HG2 THR A  21      -9.905 -29.021  -0.249  1.00  0.00           H  
ATOM    327 3HG2 THR A  21     -11.072 -27.870  -0.703  1.00  0.00           H  
ATOM    328  N   SER A  22     -14.491 -28.958   1.273  1.00  0.00           N  
ATOM    329  CA  SER A  22     -15.768 -29.579   1.558  1.00  0.00           C  
ATOM    330  C   SER A  22     -15.563 -30.678   2.578  1.00  0.00           C  
ATOM    331  O   SER A  22     -16.265 -31.683   2.585  1.00  0.00           O  
ATOM    332  CB  SER A  22     -16.308 -30.142   0.246  1.00  0.00           C  
ATOM    333  OG  SER A  22     -15.429 -30.945  -0.512  1.00  0.00           O  
ATOM    334  H   SER A  22     -14.147 -29.095   0.335  1.00  0.00           H  
ATOM    335  HA  SER A  22     -16.564 -28.875   1.855  1.00  0.00           H  
ATOM    336  HB1 SER A  22     -17.236 -30.600   0.562  1.00  0.00           H  
ATOM    337  HB2 SER A  22     -16.592 -29.344  -0.445  1.00  0.00           H  
ATOM    338  HG  SER A  22     -15.075 -31.652   0.009  1.00  0.00           H  
ATOM    339  N   THR A  23     -14.849 -30.443   3.681  1.00  0.00           N  
ATOM    340  CA  THR A  23     -14.524 -31.491   4.622  1.00  0.00           C  
ATOM    341  C   THR A  23     -14.963 -31.065   6.000  1.00  0.00           C  
ATOM    342  O   THR A  23     -15.150 -31.887   6.889  1.00  0.00           O  
ATOM    343  CB  THR A  23     -13.012 -31.629   4.427  1.00  0.00           C  
ATOM    344  CG2 THR A  23     -12.692 -32.275   3.088  1.00  0.00           C  
ATOM    345  OG1 THR A  23     -12.273 -30.453   4.691  1.00  0.00           O  
ATOM    346  H   THR A  23     -14.196 -29.678   3.834  1.00  0.00           H  
ATOM    347  HA  THR A  23     -14.976 -32.474   4.469  1.00  0.00           H  
ATOM    348  HB  THR A  23     -12.710 -32.317   5.218  1.00  0.00           H  
ATOM    349  HG1 THR A  23     -12.207 -30.363   5.631  1.00  0.00           H  
ATOM    350 1HG2 THR A  23     -13.053 -33.308   2.976  1.00  0.00           H  
ATOM    351 2HG2 THR A  23     -12.993 -31.707   2.197  1.00  0.00           H  
ATOM    352 3HG2 THR A  23     -11.611 -32.367   3.012  1.00  0.00           H  
ATOM    353  N   ILE A  24     -15.134 -29.757   6.220  1.00  0.00           N  
ATOM    354  CA  ILE A  24     -15.953 -29.114   7.218  1.00  0.00           C  
ATOM    355  C   ILE A  24     -17.369 -29.685   7.252  1.00  0.00           C  
ATOM    356  O   ILE A  24     -17.891 -30.169   6.260  1.00  0.00           O  
ATOM    357  CB  ILE A  24     -15.935 -27.584   7.169  1.00  0.00           C  
ATOM    358  CG1 ILE A  24     -16.596 -26.898   5.977  1.00  0.00           C  
ATOM    359  CG2 ILE A  24     -14.540 -27.023   7.404  1.00  0.00           C  
ATOM    360  CD  ILE A  24     -16.438 -25.367   6.008  1.00  0.00           C  
ATOM    361  H   ILE A  24     -14.796 -29.183   5.452  1.00  0.00           H  
ATOM    362  HA  ILE A  24     -15.515 -29.361   8.199  1.00  0.00           H  
ATOM    363  HB  ILE A  24     -16.422 -27.148   8.027  1.00  0.00           H  
ATOM    364 1HG1 ILE A  24     -16.130 -27.264   5.078  1.00  0.00           H  
ATOM    365 2HG1 ILE A  24     -17.623 -27.196   5.763  1.00  0.00           H  
ATOM    366 1HG2 ILE A  24     -13.805 -27.376   6.667  1.00  0.00           H  
ATOM    367 2HG2 ILE A  24     -14.519 -25.942   7.495  1.00  0.00           H  
ATOM    368 3HG2 ILE A  24     -14.172 -27.330   8.376  1.00  0.00           H  
ATOM    369  HD1 ILE A  24     -16.765 -25.010   6.987  1.00  0.00           H  
ATOM    370  HD2 ILE A  24     -15.491 -24.869   5.772  1.00  0.00           H  
ATOM    371  HD3 ILE A  24     -17.189 -24.942   5.336  1.00  0.00           H  
ATOM    372  N   GLN A  25     -17.914 -29.550   8.460  1.00  0.00           N  
ATOM    373  CA  GLN A  25     -19.202 -30.071   8.895  1.00  0.00           C  
ATOM    374  C   GLN A  25     -20.296 -29.269   8.191  1.00  0.00           C  
ATOM    375  O   GLN A  25     -20.205 -28.058   8.022  1.00  0.00           O  
ATOM    376  CB  GLN A  25     -19.280 -29.822  10.404  1.00  0.00           C  
ATOM    377  CG  GLN A  25     -18.315 -30.795  11.078  1.00  0.00           C  
ATOM    378  CD  GLN A  25     -18.823 -32.229  11.145  1.00  0.00           C  
ATOM    379  NE2 GLN A  25     -18.280 -33.085  12.006  1.00  0.00           N  
ATOM    380  OE1 GLN A  25     -19.637 -32.655  10.321  1.00  0.00           O  
ATOM    381  H   GLN A  25     -17.371 -29.086   9.182  1.00  0.00           H  
ATOM    382  HA  GLN A  25     -19.343 -31.112   8.613  1.00  0.00           H  
ATOM    383  HB1 GLN A  25     -19.059 -28.781  10.596  1.00  0.00           H  
ATOM    384  HB2 GLN A  25     -20.249 -30.120  10.811  1.00  0.00           H  
ATOM    385  HG1 GLN A  25     -17.392 -30.787  10.511  1.00  0.00           H  
ATOM    386  HG2 GLN A  25     -18.001 -30.473  12.069  1.00  0.00           H  
ATOM    387 1HE2 GLN A  25     -17.565 -32.740  12.619  1.00  0.00           H  
ATOM    388 2HE2 GLN A  25     -18.572 -34.068  12.034  1.00  0.00           H  
ATOM    389  N   SER A  26     -21.298 -30.017   7.717  1.00  0.00           N  
ATOM    390  CA  SER A  26     -22.480 -29.485   7.062  1.00  0.00           C  
ATOM    391  C   SER A  26     -22.345 -29.313   5.563  1.00  0.00           C  
ATOM    392  O   SER A  26     -23.346 -28.991   4.929  1.00  0.00           O  
ATOM    393  CB  SER A  26     -23.162 -28.401   7.901  1.00  0.00           C  
ATOM    394  OG  SER A  26     -22.722 -27.048   7.893  1.00  0.00           O  
ATOM    395  H   SER A  26     -21.160 -31.015   7.727  1.00  0.00           H  
ATOM    396  HA  SER A  26     -23.143 -30.351   7.179  1.00  0.00           H  
ATOM    397  HB1 SER A  26     -24.241 -28.490   7.846  1.00  0.00           H  
ATOM    398  HB2 SER A  26     -23.032 -28.781   8.911  1.00  0.00           H  
ATOM    399  HG  SER A  26     -21.803 -27.081   8.137  1.00  0.00           H  
ATOM    400  N   LEU A  27     -21.221 -29.494   4.857  1.00  0.00           N  
ATOM    401  CA  LEU A  27     -21.046 -29.462   3.418  1.00  0.00           C  
ATOM    402  C   LEU A  27     -20.105 -30.544   2.901  1.00  0.00           C  
ATOM    403  O   LEU A  27     -19.164 -30.346   2.135  1.00  0.00           O  
ATOM    404  CB  LEU A  27     -20.826 -28.020   2.970  1.00  0.00           C  
ATOM    405  CG  LEU A  27     -19.553 -27.290   3.405  1.00  0.00           C  
ATOM    406  CD1 LEU A  27     -18.722 -26.863   2.209  1.00  0.00           C  
ATOM    407  CD2 LEU A  27     -19.986 -26.074   4.234  1.00  0.00           C  
ATOM    408  H   LEU A  27     -20.381 -29.718   5.370  1.00  0.00           H  
ATOM    409  HA  LEU A  27     -22.043 -29.720   3.094  1.00  0.00           H  
ATOM    410  HB1 LEU A  27     -20.831 -28.019   1.870  1.00  0.00           H  
ATOM    411  HB2 LEU A  27     -21.632 -27.346   3.287  1.00  0.00           H  
ATOM    412  HG  LEU A  27     -18.971 -27.906   4.097  1.00  0.00           H  
ATOM    413 1HD1 LEU A  27     -18.303 -27.739   1.700  1.00  0.00           H  
ATOM    414 2HD1 LEU A  27     -19.284 -26.227   1.507  1.00  0.00           H  
ATOM    415 3HD1 LEU A  27     -17.827 -26.296   2.472  1.00  0.00           H  
ATOM    416 1HD2 LEU A  27     -20.716 -26.420   4.961  1.00  0.00           H  
ATOM    417 2HD2 LEU A  27     -19.232 -25.528   4.807  1.00  0.00           H  
ATOM    418 3HD2 LEU A  27     -20.600 -25.308   3.772  1.00  0.00           H  
ATOM    419  N   ALA A  28     -20.347 -31.786   3.359  1.00  0.00           N  
ATOM    420  CA  ALA A  28     -19.378 -32.859   3.252  1.00  0.00           C  
ATOM    421  C   ALA A  28     -19.359 -33.408   1.832  1.00  0.00           C  
ATOM    422  O   ALA A  28     -20.403 -33.926   1.437  1.00  0.00           O  
ATOM    423  CB  ALA A  28     -19.823 -34.013   4.160  1.00  0.00           C  
ATOM    424  H   ALA A  28     -21.268 -31.934   3.755  1.00  0.00           H  
ATOM    425  HA  ALA A  28     -18.361 -32.631   3.566  1.00  0.00           H  
ATOM    426  HB1 ALA A  28     -19.749 -33.693   5.190  1.00  0.00           H  
ATOM    427  HB2 ALA A  28     -20.860 -34.291   4.015  1.00  0.00           H  
ATOM    428  HB3 ALA A  28     -19.145 -34.877   4.072  1.00  0.00           H  
ATOM    429  N   GLU A  29     -18.287 -33.239   1.046  1.00  0.00           N  
ATOM    430  CA  GLU A  29     -18.158 -33.707  -0.334  1.00  0.00           C  
ATOM    431  C   GLU A  29     -18.850 -32.861  -1.396  1.00  0.00           C  
ATOM    432  O   GLU A  29     -19.143 -33.293  -2.507  1.00  0.00           O  
ATOM    433  CB  GLU A  29     -18.446 -35.199  -0.396  1.00  0.00           C  
ATOM    434  CG  GLU A  29     -17.516 -35.941  -1.373  1.00  0.00           C  
ATOM    435  CD  GLU A  29     -16.059 -35.820  -0.947  1.00  0.00           C  
ATOM    436  OE1 GLU A  29     -15.750 -36.248   0.184  1.00  0.00           O  
ATOM    437  OE2 GLU A  29     -15.289 -35.383  -1.824  1.00  0.00           O1-
ATOM    438  H   GLU A  29     -17.542 -32.743   1.489  1.00  0.00           H  
ATOM    439  HA  GLU A  29     -17.089 -33.478  -0.430  1.00  0.00           H  
ATOM    440  HB1 GLU A  29     -18.166 -35.647   0.565  1.00  0.00           H  
ATOM    441  HB2 GLU A  29     -19.515 -35.257  -0.540  1.00  0.00           H  
ATOM    442  HG1 GLU A  29     -17.888 -36.954  -1.475  1.00  0.00           H  
ATOM    443  HG2 GLU A  29     -17.656 -35.481  -2.363  1.00  0.00           H  
ATOM    444  N   SER A  30     -19.241 -31.625  -1.117  1.00  0.00           N  
ATOM    445  CA  SER A  30     -19.904 -30.779  -2.089  1.00  0.00           C  
ATOM    446  C   SER A  30     -18.855 -30.290  -3.054  1.00  0.00           C  
ATOM    447  O   SER A  30     -17.718 -30.092  -2.600  1.00  0.00           O  
ATOM    448  CB  SER A  30     -20.527 -29.585  -1.350  1.00  0.00           C  
ATOM    449  OG  SER A  30     -21.338 -29.982  -0.284  1.00  0.00           O  
ATOM    450  H   SER A  30     -19.088 -31.284  -0.166  1.00  0.00           H  
ATOM    451  HA  SER A  30     -20.627 -31.385  -2.642  1.00  0.00           H  
ATOM    452  HB1 SER A  30     -19.774 -28.929  -0.917  1.00  0.00           H  
ATOM    453  HB2 SER A  30     -21.068 -29.009  -2.102  1.00  0.00           H  
ATOM    454  HG  SER A  30     -21.720 -30.825  -0.446  1.00  0.00           H  
ATOM    455  N   THR A  31     -19.201 -30.072  -4.325  1.00  0.00           N  
ATOM    456  CA  THR A  31     -18.403 -29.405  -5.332  1.00  0.00           C  
ATOM    457  C   THR A  31     -18.636 -27.907  -5.112  1.00  0.00           C  
ATOM    458  O   THR A  31     -19.739 -27.406  -5.276  1.00  0.00           O  
ATOM    459  CB  THR A  31     -18.904 -29.909  -6.684  1.00  0.00           C  
ATOM    460  CG2 THR A  31     -18.461 -31.335  -7.053  1.00  0.00           C  
ATOM    461  OG1 THR A  31     -20.293 -29.879  -6.910  1.00  0.00           O  
ATOM    462  H   THR A  31     -20.181 -30.060  -4.589  1.00  0.00           H  
ATOM    463  HA  THR A  31     -17.380 -29.757  -5.228  1.00  0.00           H  
ATOM    464  HB  THR A  31     -18.446 -29.284  -7.462  1.00  0.00           H  
ATOM    465  HG1 THR A  31     -20.731 -30.433  -6.292  1.00  0.00           H  
ATOM    466 1HG2 THR A  31     -17.480 -31.577  -6.660  1.00  0.00           H  
ATOM    467 2HG2 THR A  31     -19.057 -32.110  -6.596  1.00  0.00           H  
ATOM    468 3HG2 THR A  31     -18.485 -31.494  -8.134  1.00  0.00           H  
ATOM    469  N   LEU A  32     -17.593 -27.139  -4.767  1.00  0.00           N  
ATOM    470  CA  LEU A  32     -17.535 -25.719  -4.526  1.00  0.00           C  
ATOM    471  C   LEU A  32     -16.797 -24.912  -5.603  1.00  0.00           C  
ATOM    472  O   LEU A  32     -15.930 -25.505  -6.240  1.00  0.00           O  
ATOM    473  CB  LEU A  32     -16.792 -25.454  -3.223  1.00  0.00           C  
ATOM    474  CG  LEU A  32     -17.302 -26.089  -1.936  1.00  0.00           C  
ATOM    475  CD1 LEU A  32     -16.287 -25.951  -0.802  1.00  0.00           C  
ATOM    476  CD2 LEU A  32     -18.707 -25.580  -1.611  1.00  0.00           C  
ATOM    477  H   LEU A  32     -16.710 -27.612  -4.594  1.00  0.00           H  
ATOM    478  HA  LEU A  32     -18.519 -25.237  -4.490  1.00  0.00           H  
ATOM    479  HB1 LEU A  32     -15.749 -25.785  -3.289  1.00  0.00           H  
ATOM    480  HB2 LEU A  32     -16.751 -24.394  -3.002  1.00  0.00           H  
ATOM    481  HG  LEU A  32     -17.523 -27.110  -2.197  1.00  0.00           H  
ATOM    482 1HD1 LEU A  32     -15.353 -26.364  -1.198  1.00  0.00           H  
ATOM    483 2HD1 LEU A  32     -16.127 -24.900  -0.530  1.00  0.00           H  
ATOM    484 3HD1 LEU A  32     -16.536 -26.534   0.087  1.00  0.00           H  
ATOM    485 1HD2 LEU A  32     -18.637 -24.560  -1.270  1.00  0.00           H  
ATOM    486 2HD2 LEU A  32     -19.383 -25.695  -2.443  1.00  0.00           H  
ATOM    487 3HD2 LEU A  32     -19.247 -26.055  -0.773  1.00  0.00           H  
ATOM    488  N   GLN A  33     -17.007 -23.614  -5.803  1.00  0.00           N  
ATOM    489  CA  GLN A  33     -16.141 -22.706  -6.529  1.00  0.00           C  
ATOM    490  C   GLN A  33     -16.275 -21.348  -5.859  1.00  0.00           C  
ATOM    491  O   GLN A  33     -17.329 -21.117  -5.252  1.00  0.00           O  
ATOM    492  CB  GLN A  33     -16.476 -22.628  -8.010  1.00  0.00           C  
ATOM    493  CG  GLN A  33     -17.818 -22.129  -8.515  1.00  0.00           C  
ATOM    494  CD  GLN A  33     -18.074 -21.970 -10.026  1.00  0.00           C  
ATOM    495  NE2 GLN A  33     -17.049 -22.211 -10.842  1.00  0.00           N  
ATOM    496  OE1 GLN A  33     -19.096 -21.477 -10.489  1.00  0.00           O  
ATOM    497  H   GLN A  33     -17.683 -23.120  -5.235  1.00  0.00           H  
ATOM    498  HA  GLN A  33     -15.118 -23.078  -6.505  1.00  0.00           H  
ATOM    499  HB1 GLN A  33     -15.740 -21.942  -8.447  1.00  0.00           H  
ATOM    500  HB2 GLN A  33     -16.217 -23.596  -8.440  1.00  0.00           H  
ATOM    501  HG1 GLN A  33     -18.605 -22.745  -8.068  1.00  0.00           H  
ATOM    502  HG2 GLN A  33     -17.868 -21.099  -8.165  1.00  0.00           H  
ATOM    503 1HE2 GLN A  33     -16.276 -22.735 -10.440  1.00  0.00           H  
ATOM    504 2HE2 GLN A  33     -17.255 -22.202 -11.833  1.00  0.00           H  
ATOM    505  N   LEU A  34     -15.241 -20.520  -5.964  1.00  0.00           N  
ATOM    506  CA  LEU A  34     -15.193 -19.139  -5.503  1.00  0.00           C  
ATOM    507  C   LEU A  34     -15.796 -18.304  -6.625  1.00  0.00           C  
ATOM    508  O   LEU A  34     -15.192 -18.278  -7.682  1.00  0.00           O  
ATOM    509  CB  LEU A  34     -13.717 -18.778  -5.337  1.00  0.00           C  
ATOM    510  CG  LEU A  34     -13.350 -17.335  -5.005  1.00  0.00           C  
ATOM    511  CD1 LEU A  34     -14.159 -16.752  -3.857  1.00  0.00           C  
ATOM    512  CD2 LEU A  34     -11.903 -17.194  -4.489  1.00  0.00           C  
ATOM    513  H   LEU A  34     -14.536 -20.874  -6.582  1.00  0.00           H  
ATOM    514  HA  LEU A  34     -15.788 -19.075  -4.585  1.00  0.00           H  
ATOM    515  HB1 LEU A  34     -13.324 -19.495  -4.626  1.00  0.00           H  
ATOM    516  HB2 LEU A  34     -13.211 -19.003  -6.285  1.00  0.00           H  
ATOM    517  HG  LEU A  34     -13.560 -16.816  -5.915  1.00  0.00           H  
ATOM    518 1HD1 LEU A  34     -13.867 -15.730  -3.666  1.00  0.00           H  
ATOM    519 2HD1 LEU A  34     -15.207 -16.780  -4.121  1.00  0.00           H  
ATOM    520 3HD1 LEU A  34     -13.918 -17.301  -2.927  1.00  0.00           H  
ATOM    521 1HD2 LEU A  34     -11.681 -16.112  -4.448  1.00  0.00           H  
ATOM    522 2HD2 LEU A  34     -11.663 -17.663  -3.549  1.00  0.00           H  
ATOM    523 3HD2 LEU A  34     -11.148 -17.457  -5.226  1.00  0.00           H  
ATOM    524  N   ARG A  35     -16.883 -17.582  -6.338  1.00  0.00           N  
ATOM    525  CA  ARG A  35     -17.438 -16.536  -7.190  1.00  0.00           C  
ATOM    526  C   ARG A  35     -16.950 -15.193  -6.667  1.00  0.00           C  
ATOM    527  O   ARG A  35     -17.017 -14.944  -5.457  1.00  0.00           O  
ATOM    528  CB  ARG A  35     -18.958 -16.588  -7.116  1.00  0.00           C  
ATOM    529  CG  ARG A  35     -19.726 -17.834  -7.539  1.00  0.00           C  
ATOM    530  CD  ARG A  35     -19.426 -18.421  -8.919  1.00  0.00           C  
ATOM    531  NE  ARG A  35     -20.088 -17.645  -9.971  1.00  0.00           N  
ATOM    532  CZ  ARG A  35     -20.351 -17.977 -11.252  1.00  0.00           C  
ATOM    533  NH1 ARG A  35     -20.119 -19.205 -11.752  1.00  0.00           N1+
ATOM    534  NH2 ARG A  35     -20.826 -16.950 -11.963  1.00  0.00           N  
ATOM    535  H   ARG A  35     -17.116 -17.575  -5.359  1.00  0.00           H  
ATOM    536  HA  ARG A  35     -17.213 -16.634  -8.259  1.00  0.00           H  
ATOM    537  HB1 ARG A  35     -19.182 -16.521  -6.047  1.00  0.00           H  
ATOM    538  HB2 ARG A  35     -19.333 -15.671  -7.587  1.00  0.00           H  
ATOM    539  HG1 ARG A  35     -19.593 -18.604  -6.779  1.00  0.00           H  
ATOM    540  HG2 ARG A  35     -20.769 -17.542  -7.503  1.00  0.00           H  
ATOM    541  HD1 ARG A  35     -18.423 -18.753  -9.175  1.00  0.00           H  
ATOM    542  HD2 ARG A  35     -19.848 -19.414  -8.971  1.00  0.00           H  
ATOM    543  HE  ARG A  35     -20.407 -16.758  -9.591  1.00  0.00           H  
ATOM    544 1HH1 ARG A  35     -19.655 -19.971 -11.301  1.00  0.00           H  
ATOM    545 2HH1 ARG A  35     -20.604 -19.508 -12.574  1.00  0.00           H  
ATOM    546 1HH2 ARG A  35     -20.835 -16.040 -11.543  1.00  0.00           H  
ATOM    547 2HH2 ARG A  35     -20.663 -16.868 -12.962  1.00  0.00           H  
ATOM    548  N   TYR A  36     -16.443 -14.388  -7.605  1.00  0.00           N  
ATOM    549  CA  TYR A  36     -16.135 -12.996  -7.303  1.00  0.00           C  
ATOM    550  C   TYR A  36     -16.760 -11.990  -8.224  1.00  0.00           C  
ATOM    551  O   TYR A  36     -17.273 -12.393  -9.277  1.00  0.00           O  
ATOM    552  CB  TYR A  36     -14.617 -12.814  -7.247  1.00  0.00           C  
ATOM    553  CG  TYR A  36     -13.952 -12.747  -8.604  1.00  0.00           C  
ATOM    554  CD1 TYR A  36     -13.500 -11.514  -9.132  1.00  0.00           C  
ATOM    555  CD2 TYR A  36     -13.790 -13.916  -9.344  1.00  0.00           C  
ATOM    556  CE1 TYR A  36     -12.985 -11.479 -10.430  1.00  0.00           C  
ATOM    557  CE2 TYR A  36     -13.225 -13.880 -10.622  1.00  0.00           C  
ATOM    558  CZ  TYR A  36     -12.853 -12.647 -11.180  1.00  0.00           C  
ATOM    559  OH  TYR A  36     -12.319 -12.592 -12.438  1.00  0.00           O  
ATOM    560  H   TYR A  36     -16.828 -14.580  -8.526  1.00  0.00           H  
ATOM    561  HA  TYR A  36     -16.462 -12.669  -6.314  1.00  0.00           H  
ATOM    562  HB1 TYR A  36     -14.346 -11.932  -6.665  1.00  0.00           H  
ATOM    563  HB2 TYR A  36     -14.192 -13.651  -6.706  1.00  0.00           H  
ATOM    564  HD1 TYR A  36     -13.619 -10.575  -8.631  1.00  0.00           H  
ATOM    565  HD2 TYR A  36     -14.144 -14.869  -8.966  1.00  0.00           H  
ATOM    566  HE1 TYR A  36     -12.591 -10.545 -10.817  1.00  0.00           H  
ATOM    567  HE2 TYR A  36     -13.186 -14.780 -11.223  1.00  0.00           H  
ATOM    568  HH  TYR A  36     -11.872 -13.388 -12.667  1.00  0.00           H  
ATOM    569  N   HIS A  37     -16.691 -10.690  -7.883  1.00  0.00           N  
ATOM    570  CA  HIS A  37     -16.967  -9.551  -8.754  1.00  0.00           C  
ATOM    571  C   HIS A  37     -16.068  -8.414  -8.299  1.00  0.00           C  
ATOM    572  O   HIS A  37     -15.592  -8.421  -7.148  1.00  0.00           O  
ATOM    573  CB  HIS A  37     -18.459  -9.223  -8.839  1.00  0.00           C  
ATOM    574  CG  HIS A  37     -18.884  -8.156  -9.800  1.00  0.00           C  
ATOM    575  CD2 HIS A  37     -19.932  -7.314  -9.543  1.00  0.00           C  
ATOM    576  ND1 HIS A  37     -18.351  -7.961 -11.088  1.00  0.00           N  
ATOM    577  CE1 HIS A  37     -19.196  -7.077 -11.630  1.00  0.00           C  
ATOM    578  NE2 HIS A  37     -20.043  -6.604 -10.713  1.00  0.00           N  
ATOM    579  H   HIS A  37     -16.247 -10.447  -7.021  1.00  0.00           H  
ATOM    580  HA  HIS A  37     -16.641  -9.868  -9.742  1.00  0.00           H  
ATOM    581  HB1 HIS A  37     -19.021 -10.097  -9.172  1.00  0.00           H  
ATOM    582  HB2 HIS A  37     -18.846  -8.907  -7.870  1.00  0.00           H  
ATOM    583  HD2 HIS A  37     -20.686  -7.131  -8.786  1.00  0.00           H  
ATOM    584  HE1 HIS A  37     -19.126  -6.606 -12.620  1.00  0.00           H  
ATOM    585  HE2 HIS A  37     -20.659  -5.809 -10.895  1.00  0.00           H  
ATOM    586  N   ARG A  38     -15.852  -7.442  -9.168  1.00  0.00           N  
ATOM    587  CA  ARG A  38     -15.002  -6.295  -8.924  1.00  0.00           C  
ATOM    588  C   ARG A  38     -15.720  -5.091  -9.516  1.00  0.00           C  
ATOM    589  O   ARG A  38     -16.195  -5.134 -10.658  1.00  0.00           O  
ATOM    590  CB  ARG A  38     -13.598  -6.614  -9.459  1.00  0.00           C  
ATOM    591  CG  ARG A  38     -12.507  -5.575  -9.194  1.00  0.00           C  
ATOM    592  CD  ARG A  38     -12.564  -4.285 -10.033  1.00  0.00           C  
ATOM    593  NE  ARG A  38     -12.236  -3.133  -9.191  1.00  0.00           N  
ATOM    594  CZ  ARG A  38     -11.594  -1.978  -9.468  1.00  0.00           C  
ATOM    595  NH1 ARG A  38     -11.212  -1.664 -10.716  1.00  0.00           N1+
ATOM    596  NH2 ARG A  38     -11.455  -1.127  -8.447  1.00  0.00           N  
ATOM    597  H   ARG A  38     -16.408  -7.516 -10.000  1.00  0.00           H  
ATOM    598  HA  ARG A  38     -14.817  -6.145  -7.873  1.00  0.00           H  
ATOM    599  HB1 ARG A  38     -13.293  -7.462  -8.848  1.00  0.00           H  
ATOM    600  HB2 ARG A  38     -13.722  -6.834 -10.509  1.00  0.00           H  
ATOM    601  HG1 ARG A  38     -12.322  -5.405  -8.133  1.00  0.00           H  
ATOM    602  HG2 ARG A  38     -11.542  -5.988  -9.520  1.00  0.00           H  
ATOM    603  HD1 ARG A  38     -11.820  -4.359 -10.830  1.00  0.00           H  
ATOM    604  HD2 ARG A  38     -13.533  -4.163 -10.487  1.00  0.00           H  
ATOM    605  HE  ARG A  38     -12.569  -3.206  -8.263  1.00  0.00           H  
ATOM    606 1HH1 ARG A  38     -11.586  -2.017 -11.578  1.00  0.00           H  
ATOM    607 2HH1 ARG A  38     -10.889  -0.721 -10.884  1.00  0.00           H  
ATOM    608 1HH2 ARG A  38     -11.957  -1.282  -7.579  1.00  0.00           H  
ATOM    609 2HH2 ARG A  38     -10.952  -0.263  -8.494  1.00  0.00           H  
ATOM    610  N   SER A  39     -16.021  -4.094  -8.676  1.00  0.00           N  
ATOM    611  CA  SER A  39     -16.719  -2.879  -9.038  1.00  0.00           C  
ATOM    612  C   SER A  39     -16.211  -1.725  -8.165  1.00  0.00           C  
ATOM    613  O   SER A  39     -15.423  -1.940  -7.253  1.00  0.00           O  
ATOM    614  CB  SER A  39     -18.247  -3.041  -9.124  1.00  0.00           C  
ATOM    615  OG  SER A  39     -18.769  -3.476  -7.876  1.00  0.00           O  
ATOM    616  H   SER A  39     -15.734  -4.152  -7.705  1.00  0.00           H  
ATOM    617  HA  SER A  39     -16.438  -2.566 -10.027  1.00  0.00           H  
ATOM    618  HB1 SER A  39     -18.824  -2.125  -9.236  1.00  0.00           H  
ATOM    619  HB2 SER A  39     -18.499  -3.652  -9.996  1.00  0.00           H  
ATOM    620  HG  SER A  39     -18.165  -4.111  -7.545  1.00  0.00           H  
ATOM    621  N   SER A  40     -16.400  -0.447  -8.515  1.00  0.00           N  
ATOM    622  CA  SER A  40     -16.023   0.736  -7.763  1.00  0.00           C  
ATOM    623  C   SER A  40     -16.749   0.979  -6.456  1.00  0.00           C  
ATOM    624  O   SER A  40     -16.710   2.069  -5.865  1.00  0.00           O  
ATOM    625  CB  SER A  40     -16.348   1.894  -8.744  1.00  0.00           C  
ATOM    626  OG  SER A  40     -15.573   1.821  -9.901  1.00  0.00           O  
ATOM    627  H   SER A  40     -16.968  -0.321  -9.327  1.00  0.00           H  
ATOM    628  HA  SER A  40     -14.963   0.714  -7.519  1.00  0.00           H  
ATOM    629  HB1 SER A  40     -17.418   1.946  -8.898  1.00  0.00           H  
ATOM    630  HB2 SER A  40     -16.217   2.875  -8.292  1.00  0.00           H  
ATOM    631  HG  SER A  40     -14.693   1.688  -9.607  1.00  0.00           H  
ATOM    632  N   LEU A  41     -17.273  -0.115  -5.898  1.00  0.00           N  
ATOM    633  CA  LEU A  41     -18.138  -0.073  -4.722  1.00  0.00           C  
ATOM    634  C   LEU A  41     -17.240  -0.306  -3.528  1.00  0.00           C  
ATOM    635  O   LEU A  41     -16.403  -1.210  -3.626  1.00  0.00           O  
ATOM    636  CB  LEU A  41     -19.007  -1.289  -4.996  1.00  0.00           C  
ATOM    637  CG  LEU A  41     -20.048  -1.728  -3.950  1.00  0.00           C  
ATOM    638  CD1 LEU A  41     -21.315  -0.869  -3.814  1.00  0.00           C  
ATOM    639  CD2 LEU A  41     -20.535  -3.152  -4.213  1.00  0.00           C  
ATOM    640  H   LEU A  41     -16.875  -1.022  -6.088  1.00  0.00           H  
ATOM    641  HA  LEU A  41     -18.735   0.822  -4.613  1.00  0.00           H  
ATOM    642  HB1 LEU A  41     -19.454  -1.202  -5.978  1.00  0.00           H  
ATOM    643  HB2 LEU A  41     -18.419  -2.195  -5.124  1.00  0.00           H  
ATOM    644  HG  LEU A  41     -19.682  -1.636  -2.929  1.00  0.00           H  
ATOM    645 1HD1 LEU A  41     -21.135   0.143  -3.443  1.00  0.00           H  
ATOM    646 2HD1 LEU A  41     -21.873  -0.702  -4.736  1.00  0.00           H  
ATOM    647 3HD1 LEU A  41     -21.954  -1.314  -3.057  1.00  0.00           H  
ATOM    648 1HD2 LEU A  41     -19.789  -3.926  -4.221  1.00  0.00           H  
ATOM    649 2HD2 LEU A  41     -21.315  -3.519  -3.556  1.00  0.00           H  
ATOM    650 3HD2 LEU A  41     -21.062  -3.156  -5.185  1.00  0.00           H  
ATOM    651  N   TYR A  42     -17.261   0.543  -2.498  1.00  0.00           N  
ATOM    652  CA  TYR A  42     -16.595   0.397  -1.226  1.00  0.00           C  
ATOM    653  C   TYR A  42     -17.604  -0.211  -0.250  1.00  0.00           C  
ATOM    654  O   TYR A  42     -18.610   0.401   0.027  1.00  0.00           O  
ATOM    655  CB  TYR A  42     -16.138   1.801  -0.823  1.00  0.00           C  
ATOM    656  CG  TYR A  42     -15.092   1.898   0.271  1.00  0.00           C  
ATOM    657  CD1 TYR A  42     -15.375   1.525   1.580  1.00  0.00           C  
ATOM    658  CD2 TYR A  42     -13.804   2.299  -0.114  1.00  0.00           C  
ATOM    659  CE1 TYR A  42     -14.398   1.522   2.574  1.00  0.00           C  
ATOM    660  CE2 TYR A  42     -12.828   2.326   0.900  1.00  0.00           C  
ATOM    661  CZ  TYR A  42     -13.120   1.953   2.229  1.00  0.00           C  
ATOM    662  OH  TYR A  42     -12.132   1.760   3.142  1.00  0.00           O  
ATOM    663  H   TYR A  42     -17.967   1.257  -2.500  1.00  0.00           H  
ATOM    664  HA  TYR A  42     -15.719  -0.226  -1.403  1.00  0.00           H  
ATOM    665  HB1 TYR A  42     -15.868   2.344  -1.741  1.00  0.00           H  
ATOM    666  HB2 TYR A  42     -16.954   2.354  -0.376  1.00  0.00           H  
ATOM    667  HD1 TYR A  42     -16.414   1.307   1.766  1.00  0.00           H  
ATOM    668  HD2 TYR A  42     -13.542   2.542  -1.132  1.00  0.00           H  
ATOM    669  HE1 TYR A  42     -14.558   1.061   3.553  1.00  0.00           H  
ATOM    670  HE2 TYR A  42     -11.838   2.484   0.524  1.00  0.00           H  
ATOM    671  HH  TYR A  42     -11.436   2.336   2.896  1.00  0.00           H  
ATOM    672  N   CYS A  43     -17.257  -1.369   0.341  1.00  0.00           N  
ATOM    673  CA  CYS A  43     -18.115  -2.026   1.297  1.00  0.00           C  
ATOM    674  C   CYS A  43     -17.300  -3.030   2.100  1.00  0.00           C  
ATOM    675  O   CYS A  43     -16.186  -3.361   1.744  1.00  0.00           O  
ATOM    676  CB  CYS A  43     -19.237  -2.715   0.522  1.00  0.00           C  
ATOM    677  SG  CYS A  43     -18.674  -3.669  -0.906  1.00  0.00           S  
ATOM    678  H   CYS A  43     -16.432  -1.842   0.004  1.00  0.00           H  
ATOM    679  HA  CYS A  43     -18.633  -1.321   1.926  1.00  0.00           H  
ATOM    680  HB1 CYS A  43     -19.683  -3.519   1.130  1.00  0.00           H  
ATOM    681  HB2 CYS A  43     -20.111  -2.132   0.309  1.00  0.00           H  
ATOM    682  N   SER A  44     -17.919  -3.666   3.107  1.00  0.00           N  
ATOM    683  CA  SER A  44     -17.413  -4.802   3.868  1.00  0.00           C  
ATOM    684  C   SER A  44     -18.424  -5.940   3.783  1.00  0.00           C  
ATOM    685  O   SER A  44     -18.034  -7.097   3.644  1.00  0.00           O  
ATOM    686  CB  SER A  44     -17.011  -4.440   5.300  1.00  0.00           C  
ATOM    687  OG  SER A  44     -17.881  -3.487   5.887  1.00  0.00           O  
ATOM    688  H   SER A  44     -18.784  -3.273   3.454  1.00  0.00           H  
ATOM    689  HA  SER A  44     -16.509  -5.135   3.381  1.00  0.00           H  
ATOM    690  HB1 SER A  44     -16.948  -5.270   5.979  1.00  0.00           H  
ATOM    691  HB2 SER A  44     -16.107  -3.833   5.414  1.00  0.00           H  
ATOM    692  HG  SER A  44     -17.656  -2.665   5.488  1.00  0.00           H  
ATOM    693  N   ASP A  45     -19.717  -5.601   3.799  1.00  0.00           N  
ATOM    694  CA  ASP A  45     -20.830  -6.510   3.844  1.00  0.00           C  
ATOM    695  C   ASP A  45     -21.980  -6.028   2.990  1.00  0.00           C  
ATOM    696  O   ASP A  45     -22.180  -4.800   3.010  1.00  0.00           O  
ATOM    697  CB  ASP A  45     -21.193  -6.843   5.302  1.00  0.00           C  
ATOM    698  CG  ASP A  45     -22.410  -6.163   5.868  1.00  0.00           C  
ATOM    699  OD1 ASP A  45     -23.535  -6.592   5.513  1.00  0.00           O  
ATOM    700  OD2 ASP A  45     -22.160  -5.392   6.829  1.00  0.00           O1-
ATOM    701  H   ASP A  45     -19.924  -4.612   3.739  1.00  0.00           H  
ATOM    702  HA  ASP A  45     -20.590  -7.437   3.314  1.00  0.00           H  
ATOM    703  HB1 ASP A  45     -21.494  -7.886   5.300  1.00  0.00           H  
ATOM    704  HB2 ASP A  45     -20.447  -6.648   6.055  1.00  0.00           H  
ATOM    705  N   ILE A  46     -22.761  -6.924   2.376  1.00  0.00           N  
ATOM    706  CA  ILE A  46     -23.930  -6.633   1.572  1.00  0.00           C  
ATOM    707  C   ILE A  46     -24.932  -7.731   1.837  1.00  0.00           C  
ATOM    708  O   ILE A  46     -24.503  -8.868   1.678  1.00  0.00           O  
ATOM    709  CB  ILE A  46     -23.665  -6.510   0.053  1.00  0.00           C  
ATOM    710  CG1 ILE A  46     -22.288  -5.969  -0.301  1.00  0.00           C  
ATOM    711  CG2 ILE A  46     -24.799  -5.758  -0.631  1.00  0.00           C  
ATOM    712  CD  ILE A  46     -22.014  -5.725  -1.800  1.00  0.00           C  
ATOM    713  H   ILE A  46     -22.464  -7.872   2.477  1.00  0.00           H  
ATOM    714  HA  ILE A  46     -24.189  -5.595   1.842  1.00  0.00           H  
ATOM    715  HB  ILE A  46     -23.576  -7.499  -0.387  1.00  0.00           H  
ATOM    716 1HG1 ILE A  46     -22.208  -5.008   0.229  1.00  0.00           H  
ATOM    717 2HG1 ILE A  46     -21.494  -6.603   0.021  1.00  0.00           H  
ATOM    718 1HG2 ILE A  46     -24.725  -5.657  -1.721  1.00  0.00           H  
ATOM    719 2HG2 ILE A  46     -25.694  -6.346  -0.515  1.00  0.00           H  
ATOM    720 3HG2 ILE A  46     -25.078  -4.761  -0.281  1.00  0.00           H  
ATOM    721  HD1 ILE A  46     -21.057  -5.268  -1.976  1.00  0.00           H  
ATOM    722  HD2 ILE A  46     -22.015  -6.645  -2.371  1.00  0.00           H  
ATOM    723  HD3 ILE A  46     -22.767  -5.111  -2.303  1.00  0.00           H  
ATOM    724  N   PRO A  47     -26.157  -7.411   2.263  1.00  0.00           N  
ATOM    725  CA  PRO A  47     -27.070  -8.439   2.709  1.00  0.00           C  
ATOM    726  C   PRO A  47     -27.952  -8.945   1.565  1.00  0.00           C  
ATOM    727  O   PRO A  47     -28.847  -9.722   1.911  1.00  0.00           O  
ATOM    728  CB  PRO A  47     -27.940  -7.716   3.746  1.00  0.00           C  
ATOM    729  CG  PRO A  47     -28.029  -6.276   3.236  1.00  0.00           C  
ATOM    730  CD  PRO A  47     -26.698  -6.085   2.502  1.00  0.00           C  
ATOM    731  HA  PRO A  47     -26.347  -9.093   3.201  1.00  0.00           H  
ATOM    732  HB1 PRO A  47     -28.918  -8.134   3.982  1.00  0.00           H  
ATOM    733  HB2 PRO A  47     -27.364  -7.672   4.678  1.00  0.00           H  
ATOM    734  HG1 PRO A  47     -28.807  -6.222   2.483  1.00  0.00           H  
ATOM    735  HG2 PRO A  47     -28.188  -5.608   4.086  1.00  0.00           H  
ATOM    736  HD1 PRO A  47     -26.767  -5.735   1.482  1.00  0.00           H  
ATOM    737  HD2 PRO A  47     -25.985  -5.470   3.045  1.00  0.00           H  
ATOM    738  N   SER A  48     -27.710  -8.572   0.306  1.00  0.00           N  
ATOM    739  CA  SER A  48     -28.422  -9.027  -0.857  1.00  0.00           C  
ATOM    740  C   SER A  48     -27.423  -9.659  -1.814  1.00  0.00           C  
ATOM    741  O   SER A  48     -26.287  -9.199  -1.899  1.00  0.00           O  
ATOM    742  CB  SER A  48     -29.149  -7.842  -1.509  1.00  0.00           C  
ATOM    743  OG  SER A  48     -28.499  -6.597  -1.356  1.00  0.00           O  
ATOM    744  H   SER A  48     -27.025  -7.876   0.069  1.00  0.00           H  
ATOM    745  HA  SER A  48     -29.086  -9.852  -0.610  1.00  0.00           H  
ATOM    746  HB1 SER A  48     -29.224  -7.972  -2.599  1.00  0.00           H  
ATOM    747  HB2 SER A  48     -30.191  -7.801  -1.183  1.00  0.00           H  
ATOM    748  HG  SER A  48     -28.945  -6.231  -0.617  1.00  0.00           H  
ATOM    749  N   ILE A  49     -27.832 -10.821  -2.316  1.00  0.00           N  
ATOM    750  CA  ILE A  49     -26.963 -11.594  -3.173  1.00  0.00           C  
ATOM    751  C   ILE A  49     -26.853 -10.902  -4.512  1.00  0.00           C  
ATOM    752  O   ILE A  49     -27.835 -10.360  -5.026  1.00  0.00           O  
ATOM    753  CB  ILE A  49     -27.521 -13.008  -3.356  1.00  0.00           C  
ATOM    754  CG1 ILE A  49     -27.831 -13.672  -2.008  1.00  0.00           C  
ATOM    755  CG2 ILE A  49     -26.670 -14.001  -4.153  1.00  0.00           C  
ATOM    756  CD  ILE A  49     -28.902 -14.750  -2.033  1.00  0.00           C  
ATOM    757  H   ILE A  49     -28.791 -11.079  -2.140  1.00  0.00           H  
ATOM    758  HA  ILE A  49     -26.004 -11.617  -2.659  1.00  0.00           H  
ATOM    759  HB  ILE A  49     -28.439 -12.945  -3.920  1.00  0.00           H  
ATOM    760 1HG1 ILE A  49     -26.930 -13.965  -1.464  1.00  0.00           H  
ATOM    761 2HG1 ILE A  49     -28.359 -12.956  -1.359  1.00  0.00           H  
ATOM    762 1HG2 ILE A  49     -26.727 -13.841  -5.214  1.00  0.00           H  
ATOM    763 2HG2 ILE A  49     -25.691 -14.024  -3.690  1.00  0.00           H  
ATOM    764 3HG2 ILE A  49     -26.872 -15.063  -4.045  1.00  0.00           H  
ATOM    765  HD1 ILE A  49     -28.433 -15.656  -2.431  1.00  0.00           H  
ATOM    766  HD2 ILE A  49     -29.083 -15.112  -1.013  1.00  0.00           H  
ATOM    767  HD3 ILE A  49     -29.782 -14.447  -2.616  1.00  0.00           H  
ATOM    768  N   HIS A  50     -25.651 -10.832  -5.088  1.00  0.00           N  
ATOM    769  CA  HIS A  50     -25.402 -10.160  -6.336  1.00  0.00           C  
ATOM    770  C   HIS A  50     -25.650 -11.141  -7.468  1.00  0.00           C  
ATOM    771  O   HIS A  50     -25.121 -12.227  -7.396  1.00  0.00           O  
ATOM    772  CB  HIS A  50     -23.945  -9.698  -6.350  1.00  0.00           C  
ATOM    773  CG  HIS A  50     -23.702  -8.466  -7.179  1.00  0.00           C  
ATOM    774  CD2 HIS A  50     -23.073  -7.301  -6.835  1.00  0.00           C  
ATOM    775  ND1 HIS A  50     -24.218  -8.349  -8.470  1.00  0.00           N  
ATOM    776  CE1 HIS A  50     -23.846  -7.136  -8.888  1.00  0.00           C  
ATOM    777  NE2 HIS A  50     -23.115  -6.480  -7.955  1.00  0.00           N  
ATOM    778  H   HIS A  50     -24.818 -11.336  -4.825  1.00  0.00           H  
ATOM    779  HA  HIS A  50     -26.088  -9.325  -6.478  1.00  0.00           H  
ATOM    780  HB1 HIS A  50     -23.572  -9.396  -5.379  1.00  0.00           H  
ATOM    781  HB2 HIS A  50     -23.318 -10.473  -6.798  1.00  0.00           H  
ATOM    782  HD2 HIS A  50     -22.649  -6.888  -5.933  1.00  0.00           H  
ATOM    783  HE1 HIS A  50     -24.125  -6.767  -9.849  1.00  0.00           H  
ATOM    784  HE2 HIS A  50     -22.571  -5.626  -7.982  1.00  0.00           H  
ATOM    785  N   PRO A  51     -26.538 -10.847  -8.431  1.00  0.00           N  
ATOM    786  CA  PRO A  51     -26.647 -11.708  -9.592  1.00  0.00           C  
ATOM    787  C   PRO A  51     -25.383 -11.847 -10.397  1.00  0.00           C  
ATOM    788  O   PRO A  51     -25.242 -12.795 -11.167  1.00  0.00           O  
ATOM    789  CB  PRO A  51     -27.888 -11.277 -10.376  1.00  0.00           C  
ATOM    790  CG  PRO A  51     -28.001  -9.828  -9.896  1.00  0.00           C  
ATOM    791  CD  PRO A  51     -27.378  -9.664  -8.513  1.00  0.00           C  
ATOM    792  HA  PRO A  51     -26.730 -12.778  -9.323  1.00  0.00           H  
ATOM    793  HB1 PRO A  51     -27.783 -11.395 -11.436  1.00  0.00           H  
ATOM    794  HB2 PRO A  51     -28.774 -11.844 -10.090  1.00  0.00           H  
ATOM    795  HG1 PRO A  51     -27.493  -9.254 -10.664  1.00  0.00           H  
ATOM    796  HG2 PRO A  51     -29.004  -9.416  -9.949  1.00  0.00           H  
ATOM    797  HD1 PRO A  51     -26.845  -8.720  -8.431  1.00  0.00           H  
ATOM    798  HD2 PRO A  51     -28.141  -9.631  -7.746  1.00  0.00           H  
ATOM    799  N   ILE A  52     -24.431 -10.920 -10.313  1.00  0.00           N  
ATOM    800  CA  ILE A  52     -23.317 -10.860 -11.259  1.00  0.00           C  
ATOM    801  C   ILE A  52     -22.075 -11.471 -10.634  1.00  0.00           C  
ATOM    802  O   ILE A  52     -21.713 -11.038  -9.533  1.00  0.00           O  
ATOM    803  CB  ILE A  52     -23.148  -9.388 -11.617  1.00  0.00           C  
ATOM    804  CG1 ILE A  52     -24.351  -8.668 -12.191  1.00  0.00           C  
ATOM    805  CG2 ILE A  52     -21.916  -9.168 -12.522  1.00  0.00           C  
ATOM    806  CD  ILE A  52     -24.623  -9.029 -13.662  1.00  0.00           C  
ATOM    807  H   ILE A  52     -24.439 -10.160  -9.632  1.00  0.00           H  
ATOM    808  HA  ILE A  52     -23.660 -11.292 -12.190  1.00  0.00           H  
ATOM    809  HB  ILE A  52     -22.855  -8.897 -10.686  1.00  0.00           H  
ATOM    810 1HG1 ILE A  52     -25.303  -8.716 -11.675  1.00  0.00           H  
ATOM    811 2HG1 ILE A  52     -24.089  -7.615 -12.250  1.00  0.00           H  
ATOM    812 1HG2 ILE A  52     -22.009  -9.578 -13.513  1.00  0.00           H  
ATOM    813 2HG2 ILE A  52     -21.783  -8.107 -12.761  1.00  0.00           H  
ATOM    814 3HG2 ILE A  52     -20.926  -9.381 -12.109  1.00  0.00           H  
ATOM    815  HD1 ILE A  52     -25.665  -8.727 -13.766  1.00  0.00           H  
ATOM    816  HD2 ILE A  52     -24.094  -8.474 -14.440  1.00  0.00           H  
ATOM    817  HD3 ILE A  52     -24.683 -10.089 -13.893  1.00  0.00           H  
ATOM    818  N   SER A  53     -21.455 -12.485 -11.243  1.00  0.00           N  
ATOM    819  CA  SER A  53     -20.143 -12.915 -10.798  1.00  0.00           C  
ATOM    820  C   SER A  53     -19.373 -13.658 -11.875  1.00  0.00           C  
ATOM    821  O   SER A  53     -19.913 -14.602 -12.458  1.00  0.00           O  
ATOM    822  CB  SER A  53     -20.151 -13.746  -9.488  1.00  0.00           C  
ATOM    823  OG  SER A  53     -20.931 -14.902  -9.642  1.00  0.00           O  
ATOM    824  H   SER A  53     -21.918 -12.899 -12.045  1.00  0.00           H  
ATOM    825  HA  SER A  53     -19.510 -12.050 -10.685  1.00  0.00           H  
ATOM    826  HB1 SER A  53     -19.150 -14.028  -9.215  1.00  0.00           H  
ATOM    827  HB2 SER A  53     -20.459 -13.139  -8.629  1.00  0.00           H  
ATOM    828  HG  SER A  53     -21.842 -14.729  -9.836  1.00  0.00           H  
ATOM    829  N   GLU A  54     -18.054 -13.478 -11.930  1.00  0.00           N  
ATOM    830  CA  GLU A  54     -17.124 -14.320 -12.667  1.00  0.00           C  
ATOM    831  C   GLU A  54     -16.699 -15.437 -11.736  1.00  0.00           C  
ATOM    832  O   GLU A  54     -16.356 -15.155 -10.585  1.00  0.00           O  
ATOM    833  CB  GLU A  54     -15.991 -13.361 -12.992  1.00  0.00           C  
ATOM    834  CG  GLU A  54     -15.163 -13.694 -14.239  1.00  0.00           C  
ATOM    835  CD  GLU A  54     -15.957 -13.849 -15.533  1.00  0.00           C  
ATOM    836  OE1 GLU A  54     -17.081 -13.328 -15.666  1.00  0.00           O  
ATOM    837  OE2 GLU A  54     -15.290 -14.233 -16.510  1.00  0.00           O1-
ATOM    838  H   GLU A  54     -17.650 -13.165 -11.059  1.00  0.00           H  
ATOM    839  HA  GLU A  54     -17.698 -14.664 -13.520  1.00  0.00           H  
ATOM    840  HB1 GLU A  54     -16.447 -12.394 -13.233  1.00  0.00           H  
ATOM    841  HB2 GLU A  54     -15.385 -13.217 -12.100  1.00  0.00           H  
ATOM    842  HG1 GLU A  54     -14.318 -13.007 -14.296  1.00  0.00           H  
ATOM    843  HG2 GLU A  54     -14.747 -14.671 -13.938  1.00  0.00           H  
ATOM    844  N   PRO A  55     -16.487 -16.655 -12.256  1.00  0.00           N  
ATOM    845  CA  PRO A  55     -15.952 -17.742 -11.485  1.00  0.00           C  
ATOM    846  C   PRO A  55     -14.443 -17.600 -11.349  1.00  0.00           C  
ATOM    847  O   PRO A  55     -13.809 -17.664 -12.407  1.00  0.00           O  
ATOM    848  CB  PRO A  55     -16.379 -18.965 -12.307  1.00  0.00           C  
ATOM    849  CG  PRO A  55     -16.577 -18.515 -13.748  1.00  0.00           C  
ATOM    850  CD  PRO A  55     -16.949 -17.038 -13.578  1.00  0.00           C  
ATOM    851  HA  PRO A  55     -16.375 -17.836 -10.477  1.00  0.00           H  
ATOM    852  HB1 PRO A  55     -15.683 -19.809 -12.185  1.00  0.00           H  
ATOM    853  HB2 PRO A  55     -17.288 -19.352 -11.851  1.00  0.00           H  
ATOM    854  HG1 PRO A  55     -15.605 -18.497 -14.244  1.00  0.00           H  
ATOM    855  HG2 PRO A  55     -17.371 -19.091 -14.231  1.00  0.00           H  
ATOM    856  HD1 PRO A  55     -16.600 -16.495 -14.437  1.00  0.00           H  
ATOM    857  HD2 PRO A  55     -18.020 -16.857 -13.672  1.00  0.00           H  
ATOM    858  N   LYS A  56     -13.888 -17.586 -10.147  1.00  0.00           N  
ATOM    859  CA  LYS A  56     -12.448 -17.665 -10.012  1.00  0.00           C  
ATOM    860  C   LYS A  56     -12.026 -19.121 -10.071  1.00  0.00           C  
ATOM    861  O   LYS A  56     -12.642 -19.927  -9.374  1.00  0.00           O  
ATOM    862  CB  LYS A  56     -12.137 -17.133  -8.610  1.00  0.00           C  
ATOM    863  CG  LYS A  56     -10.650 -16.912  -8.284  1.00  0.00           C  
ATOM    864  CD  LYS A  56     -10.013 -16.006  -9.331  1.00  0.00           C  
ATOM    865  CE  LYS A  56      -8.619 -15.515  -8.916  1.00  0.00           C  
ATOM    866  NZ  LYS A  56      -7.901 -14.739  -9.962  1.00  0.00           N1+
ATOM    867  H   LYS A  56     -14.430 -17.691  -9.299  1.00  0.00           H  
ATOM    868  HA  LYS A  56     -12.130 -17.022 -10.830  1.00  0.00           H  
ATOM    869  HB1 LYS A  56     -12.606 -16.177  -8.391  1.00  0.00           H  
ATOM    870  HB2 LYS A  56     -12.576 -17.737  -7.822  1.00  0.00           H  
ATOM    871  HG1 LYS A  56     -10.528 -16.381  -7.333  1.00  0.00           H  
ATOM    872  HG2 LYS A  56     -10.143 -17.878  -8.273  1.00  0.00           H  
ATOM    873  HD1 LYS A  56     -10.016 -16.415 -10.331  1.00  0.00           H  
ATOM    874  HD2 LYS A  56     -10.700 -15.161  -9.353  1.00  0.00           H  
ATOM    875  HE1 LYS A  56      -8.758 -14.827  -8.086  1.00  0.00           H  
ATOM    876  HE2 LYS A  56      -7.995 -16.220  -8.384  1.00  0.00           H  
ATOM    877  HZ1 LYS A  56      -7.045 -14.472  -9.499  1.00  0.00           H  
ATOM    878  HZ2 LYS A  56      -7.673 -15.326 -10.742  1.00  0.00           H  
ATOM    879  HZ3 LYS A  56      -8.427 -13.913 -10.214  1.00  0.00           H  
ATOM    880  N   ASP A  57     -10.990 -19.523 -10.837  1.00  0.00           N  
ATOM    881  CA  ASP A  57     -10.429 -20.848 -10.836  1.00  0.00           C  
ATOM    882  C   ASP A  57      -9.363 -20.851  -9.752  1.00  0.00           C  
ATOM    883  O   ASP A  57      -8.379 -20.103  -9.848  1.00  0.00           O  
ATOM    884  CB  ASP A  57      -9.801 -21.203 -12.174  1.00  0.00           C  
ATOM    885  CG  ASP A  57      -9.081 -22.537 -12.222  1.00  0.00           C  
ATOM    886  OD1 ASP A  57      -9.753 -23.592 -12.025  1.00  0.00           O  
ATOM    887  OD2 ASP A  57      -7.859 -22.567 -12.477  1.00  0.00           O1-
ATOM    888  H   ASP A  57     -10.534 -18.799 -11.365  1.00  0.00           H  
ATOM    889  HA  ASP A  57     -11.153 -21.654 -10.709  1.00  0.00           H  
ATOM    890  HB1 ASP A  57     -10.458 -21.227 -13.046  1.00  0.00           H  
ATOM    891  HB2 ASP A  57      -9.037 -20.436 -12.280  1.00  0.00           H  
ATOM    892  N   CYS A  58      -9.531 -21.643  -8.703  1.00  0.00           N  
ATOM    893  CA  CYS A  58      -8.655 -21.706  -7.550  1.00  0.00           C  
ATOM    894  C   CYS A  58      -7.784 -22.949  -7.727  1.00  0.00           C  
ATOM    895  O   CYS A  58      -8.095 -23.721  -8.639  1.00  0.00           O  
ATOM    896  CB  CYS A  58      -9.529 -21.814  -6.293  1.00  0.00           C  
ATOM    897  SG  CYS A  58     -10.303 -20.190  -6.105  1.00  0.00           S  
ATOM    898  H   CYS A  58     -10.256 -22.348  -8.616  1.00  0.00           H  
ATOM    899  HA  CYS A  58      -8.113 -20.772  -7.437  1.00  0.00           H  
ATOM    900  HB1 CYS A  58     -10.363 -22.501  -6.477  1.00  0.00           H  
ATOM    901  HB2 CYS A  58      -9.020 -22.151  -5.401  1.00  0.00           H  
ATOM    902  HG  CYS A  58     -11.108 -20.206  -7.168  1.00  0.00           H  
ATOM    903  N   TYR A  59      -6.726 -23.132  -6.953  1.00  0.00           N  
ATOM    904  CA  TYR A  59      -5.927 -24.325  -6.761  1.00  0.00           C  
ATOM    905  C   TYR A  59      -5.988 -24.937  -5.372  1.00  0.00           C  
ATOM    906  O   TYR A  59      -6.027 -24.228  -4.381  1.00  0.00           O  
ATOM    907  CB  TYR A  59      -4.498 -24.014  -7.215  1.00  0.00           C  
ATOM    908  CG  TYR A  59      -3.830 -22.829  -6.552  1.00  0.00           C  
ATOM    909  CD1 TYR A  59      -2.862 -23.002  -5.558  1.00  0.00           C  
ATOM    910  CD2 TYR A  59      -4.049 -21.500  -6.922  1.00  0.00           C  
ATOM    911  CE1 TYR A  59      -2.193 -21.927  -4.945  1.00  0.00           C  
ATOM    912  CE2 TYR A  59      -3.279 -20.434  -6.448  1.00  0.00           C  
ATOM    913  CZ  TYR A  59      -2.382 -20.618  -5.385  1.00  0.00           C  
ATOM    914  OH  TYR A  59      -1.823 -19.524  -4.782  1.00  0.00           O  
ATOM    915  H   TYR A  59      -6.564 -22.491  -6.182  1.00  0.00           H  
ATOM    916  HA  TYR A  59      -6.319 -25.028  -7.513  1.00  0.00           H  
ATOM    917  HB1 TYR A  59      -4.060 -25.010  -7.064  1.00  0.00           H  
ATOM    918  HB2 TYR A  59      -4.516 -23.753  -8.265  1.00  0.00           H  
ATOM    919  HD1 TYR A  59      -2.616 -23.970  -5.148  1.00  0.00           H  
ATOM    920  HD2 TYR A  59      -4.809 -21.156  -7.595  1.00  0.00           H  
ATOM    921  HE1 TYR A  59      -1.445 -22.031  -4.182  1.00  0.00           H  
ATOM    922  HE2 TYR A  59      -3.345 -19.435  -6.868  1.00  0.00           H  
ATOM    923  HH  TYR A  59      -1.594 -19.743  -3.901  1.00  0.00           H  
ATOM    924  N   LEU A  60      -5.728 -26.235  -5.221  1.00  0.00           N  
ATOM    925  CA  LEU A  60      -5.538 -26.824  -3.911  1.00  0.00           C  
ATOM    926  C   LEU A  60      -4.102 -26.603  -3.455  1.00  0.00           C  
ATOM    927  O   LEU A  60      -3.179 -26.485  -4.262  1.00  0.00           O  
ATOM    928  CB  LEU A  60      -5.696 -28.345  -3.943  1.00  0.00           C  
ATOM    929  CG  LEU A  60      -7.103 -28.867  -3.728  1.00  0.00           C  
ATOM    930  CD1 LEU A  60      -7.120 -30.327  -4.159  1.00  0.00           C  
ATOM    931  CD2 LEU A  60      -7.479 -28.791  -2.250  1.00  0.00           C  
ATOM    932  H   LEU A  60      -5.720 -26.794  -6.062  1.00  0.00           H  
ATOM    933  HA  LEU A  60      -6.294 -26.421  -3.234  1.00  0.00           H  
ATOM    934  HB1 LEU A  60      -5.250 -28.711  -4.871  1.00  0.00           H  
ATOM    935  HB2 LEU A  60      -5.005 -28.840  -3.250  1.00  0.00           H  
ATOM    936  HG  LEU A  60      -7.775 -28.252  -4.341  1.00  0.00           H  
ATOM    937 1HD1 LEU A  60      -6.865 -30.404  -5.229  1.00  0.00           H  
ATOM    938 2HD1 LEU A  60      -6.357 -30.861  -3.607  1.00  0.00           H  
ATOM    939 3HD1 LEU A  60      -8.045 -30.894  -4.063  1.00  0.00           H  
ATOM    940 1HD2 LEU A  60      -8.426 -29.278  -1.994  1.00  0.00           H  
ATOM    941 2HD2 LEU A  60      -6.837 -29.386  -1.588  1.00  0.00           H  
ATOM    942 3HD2 LEU A  60      -7.598 -27.762  -1.970  1.00  0.00           H  
ATOM    943  N   GLN A  61      -3.958 -26.413  -2.125  1.00  0.00           N  
ATOM    944  CA  GLN A  61      -2.740 -26.533  -1.350  1.00  0.00           C  
ATOM    945  C   GLN A  61      -2.953 -27.826  -0.592  1.00  0.00           C  
ATOM    946  O   GLN A  61      -3.955 -27.944   0.124  1.00  0.00           O  
ATOM    947  CB  GLN A  61      -2.613 -25.383  -0.359  1.00  0.00           C  
ATOM    948  CG  GLN A  61      -2.081 -24.068  -0.916  1.00  0.00           C  
ATOM    949  CD  GLN A  61      -0.599 -24.166  -1.290  1.00  0.00           C  
ATOM    950  NE2 GLN A  61      -0.025 -23.141  -1.908  1.00  0.00           N  
ATOM    951  OE1 GLN A  61       0.117 -25.111  -0.978  1.00  0.00           O  
ATOM    952  H   GLN A  61      -4.761 -26.349  -1.508  1.00  0.00           H  
ATOM    953  HA  GLN A  61      -1.937 -26.587  -2.067  1.00  0.00           H  
ATOM    954  HB1 GLN A  61      -3.577 -25.111   0.068  1.00  0.00           H  
ATOM    955  HB2 GLN A  61      -1.934 -25.678   0.453  1.00  0.00           H  
ATOM    956  HG1 GLN A  61      -2.740 -23.863  -1.748  1.00  0.00           H  
ATOM    957  HG2 GLN A  61      -2.191 -23.140  -0.356  1.00  0.00           H  
ATOM    958 1HE2 GLN A  61      -0.631 -22.336  -1.979  1.00  0.00           H  
ATOM    959 2HE2 GLN A  61       0.975 -23.073  -2.064  1.00  0.00           H  
ATOM    960  N   SER A  62      -1.927 -28.678  -0.478  1.00  0.00           N  
ATOM    961  CA  SER A  62      -1.947 -30.048  -0.009  1.00  0.00           C  
ATOM    962  C   SER A  62      -1.772 -30.168   1.501  1.00  0.00           C  
ATOM    963  O   SER A  62      -1.566 -31.236   2.031  1.00  0.00           O  
ATOM    964  CB  SER A  62      -0.769 -30.688  -0.745  1.00  0.00           C  
ATOM    965  OG  SER A  62       0.454 -30.009  -0.570  1.00  0.00           O  
ATOM    966  H   SER A  62      -1.136 -28.411  -1.065  1.00  0.00           H  
ATOM    967  HA  SER A  62      -2.944 -30.486  -0.134  1.00  0.00           H  
ATOM    968  HB1 SER A  62      -0.772 -31.749  -0.466  1.00  0.00           H  
ATOM    969  HB2 SER A  62      -0.986 -30.639  -1.806  1.00  0.00           H  
ATOM    970  HG  SER A  62       1.000 -30.374  -1.248  1.00  0.00           H  
ATOM    971  N   ASP A  63      -2.104 -29.071   2.201  1.00  0.00           N  
ATOM    972  CA  ASP A  63      -2.619 -29.016   3.569  1.00  0.00           C  
ATOM    973  C   ASP A  63      -4.025 -29.587   3.643  1.00  0.00           C  
ATOM    974  O   ASP A  63      -4.311 -30.470   4.451  1.00  0.00           O  
ATOM    975  CB  ASP A  63      -2.683 -27.627   4.209  1.00  0.00           C  
ATOM    976  CG  ASP A  63      -2.439 -27.566   5.710  1.00  0.00           C  
ATOM    977  OD1 ASP A  63      -1.288 -27.887   6.105  1.00  0.00           O  
ATOM    978  OD2 ASP A  63      -3.424 -27.304   6.437  1.00  0.00           O1-
ATOM    979  H   ASP A  63      -2.238 -28.271   1.601  1.00  0.00           H  
ATOM    980  HA  ASP A  63      -1.937 -29.611   4.171  1.00  0.00           H  
ATOM    981  HB1 ASP A  63      -1.905 -27.050   3.693  1.00  0.00           H  
ATOM    982  HB2 ASP A  63      -3.656 -27.164   4.036  1.00  0.00           H  
ATOM    983  N   GLY A  64      -4.915 -29.193   2.720  1.00  0.00           N  
ATOM    984  CA  GLY A  64      -6.333 -29.465   2.724  1.00  0.00           C  
ATOM    985  C   GLY A  64      -7.024 -28.100   2.712  1.00  0.00           C  
ATOM    986  O   GLY A  64      -7.729 -27.836   3.690  1.00  0.00           O  
ATOM    987  H   GLY A  64      -4.669 -28.371   2.161  1.00  0.00           H  
ATOM    988  HA1 GLY A  64      -6.554 -30.126   1.903  1.00  0.00           H  
ATOM    989  HA2 GLY A  64      -6.702 -29.938   3.632  1.00  0.00           H  
ATOM    990  N   PHE A  65      -6.795 -27.338   1.644  1.00  0.00           N  
ATOM    991  CA  PHE A  65      -7.455 -26.053   1.552  1.00  0.00           C  
ATOM    992  C   PHE A  65      -7.274 -25.500   0.143  1.00  0.00           C  
ATOM    993  O   PHE A  65      -6.339 -25.893  -0.544  1.00  0.00           O  
ATOM    994  CB  PHE A  65      -7.037 -25.090   2.664  1.00  0.00           C  
ATOM    995  CG  PHE A  65      -5.652 -24.489   2.670  1.00  0.00           C  
ATOM    996  CD1 PHE A  65      -5.388 -23.386   1.852  1.00  0.00           C  
ATOM    997  CD2 PHE A  65      -4.712 -24.922   3.613  1.00  0.00           C  
ATOM    998  CE1 PHE A  65      -4.041 -22.966   1.817  1.00  0.00           C  
ATOM    999  CE2 PHE A  65      -3.365 -24.541   3.569  1.00  0.00           C  
ATOM   1000  CZ  PHE A  65      -3.049 -23.558   2.611  1.00  0.00           C  
ATOM   1001  H   PHE A  65      -6.041 -27.531   0.987  1.00  0.00           H  
ATOM   1002  HA  PHE A  65      -8.484 -26.321   1.768  1.00  0.00           H  
ATOM   1003  HB1 PHE A  65      -7.763 -24.276   2.602  1.00  0.00           H  
ATOM   1004  HB2 PHE A  65      -7.248 -25.422   3.663  1.00  0.00           H  
ATOM   1005  HD1 PHE A  65      -6.028 -22.941   1.110  1.00  0.00           H  
ATOM   1006  HD2 PHE A  65      -5.029 -25.625   4.362  1.00  0.00           H  
ATOM   1007  HE1 PHE A  65      -3.683 -22.302   1.039  1.00  0.00           H  
ATOM   1008  HE2 PHE A  65      -2.534 -24.885   4.182  1.00  0.00           H  
ATOM   1009  HZ  PHE A  65      -2.050 -23.250   2.375  1.00  0.00           H  
ATOM   1010  N   TYR A  66      -8.110 -24.577  -0.339  1.00  0.00           N  
ATOM   1011  CA  TYR A  66      -8.000 -23.925  -1.629  1.00  0.00           C  
ATOM   1012  C   TYR A  66      -7.311 -22.590  -1.405  1.00  0.00           C  
ATOM   1013  O   TYR A  66      -7.491 -21.902  -0.395  1.00  0.00           O  
ATOM   1014  CB  TYR A  66      -9.400 -23.636  -2.184  1.00  0.00           C  
ATOM   1015  CG  TYR A  66     -10.038 -24.770  -2.937  1.00  0.00           C  
ATOM   1016  CD1 TYR A  66     -11.166 -25.400  -2.392  1.00  0.00           C  
ATOM   1017  CD2 TYR A  66      -9.480 -25.295  -4.105  1.00  0.00           C  
ATOM   1018  CE1 TYR A  66     -11.875 -26.405  -3.055  1.00  0.00           C  
ATOM   1019  CE2 TYR A  66     -10.199 -26.321  -4.729  1.00  0.00           C  
ATOM   1020  CZ  TYR A  66     -11.386 -26.920  -4.264  1.00  0.00           C  
ATOM   1021  OH  TYR A  66     -11.986 -27.935  -4.936  1.00  0.00           O  
ATOM   1022  H   TYR A  66      -8.835 -24.173   0.268  1.00  0.00           H  
ATOM   1023  HA  TYR A  66      -7.373 -24.480  -2.327  1.00  0.00           H  
ATOM   1024  HB1 TYR A  66     -10.136 -23.252  -1.486  1.00  0.00           H  
ATOM   1025  HB2 TYR A  66      -9.364 -22.825  -2.913  1.00  0.00           H  
ATOM   1026  HD1 TYR A  66     -11.481 -25.183  -1.383  1.00  0.00           H  
ATOM   1027  HD2 TYR A  66      -8.581 -24.918  -4.561  1.00  0.00           H  
ATOM   1028  HE1 TYR A  66     -12.713 -26.882  -2.569  1.00  0.00           H  
ATOM   1029  HE2 TYR A  66      -9.743 -26.646  -5.647  1.00  0.00           H  
ATOM   1030  HH  TYR A  66     -11.381 -28.199  -5.614  1.00  0.00           H  
ATOM   1031  N   GLU A  67      -6.511 -22.183  -2.372  1.00  0.00           N  
ATOM   1032  CA  GLU A  67      -5.831 -20.897  -2.468  1.00  0.00           C  
ATOM   1033  C   GLU A  67      -6.099 -20.418  -3.879  1.00  0.00           C  
ATOM   1034  O   GLU A  67      -6.490 -21.181  -4.761  1.00  0.00           O  
ATOM   1035  CB  GLU A  67      -4.370 -21.126  -2.083  1.00  0.00           C  
ATOM   1036  CG  GLU A  67      -3.642 -19.890  -1.559  1.00  0.00           C  
ATOM   1037  CD  GLU A  67      -2.170 -20.219  -1.334  1.00  0.00           C  
ATOM   1038  OE1 GLU A  67      -1.833 -20.467  -0.153  1.00  0.00           O  
ATOM   1039  OE2 GLU A  67      -1.387 -20.132  -2.291  1.00  0.00           O1-
ATOM   1040  H   GLU A  67      -6.353 -22.811  -3.142  1.00  0.00           H  
ATOM   1041  HA  GLU A  67      -6.299 -20.161  -1.810  1.00  0.00           H  
ATOM   1042  HB1 GLU A  67      -4.338 -21.856  -1.293  1.00  0.00           H  
ATOM   1043  HB2 GLU A  67      -3.743 -21.670  -2.811  1.00  0.00           H  
ATOM   1044  HG1 GLU A  67      -3.645 -19.110  -2.329  1.00  0.00           H  
ATOM   1045  HG2 GLU A  67      -4.099 -19.414  -0.711  1.00  0.00           H  
ATOM   1046  N   CYS A  68      -5.839 -19.126  -4.077  1.00  0.00           N  
ATOM   1047  CA  CYS A  68      -5.960 -18.396  -5.317  1.00  0.00           C  
ATOM   1048  C   CYS A  68      -5.301 -17.021  -5.284  1.00  0.00           C  
ATOM   1049  O   CYS A  68      -5.169 -16.581  -4.143  1.00  0.00           O  
ATOM   1050  CB  CYS A  68      -7.459 -18.398  -5.633  1.00  0.00           C  
ATOM   1051  SG  CYS A  68      -8.371 -17.406  -4.436  1.00  0.00           S  
ATOM   1052  H   CYS A  68      -5.205 -18.591  -3.484  1.00  0.00           H  
ATOM   1053  HA  CYS A  68      -5.502 -18.982  -6.116  1.00  0.00           H  
ATOM   1054  HB1 CYS A  68      -7.619 -17.849  -6.573  1.00  0.00           H  
ATOM   1055  HB2 CYS A  68      -7.800 -19.411  -5.765  1.00  0.00           H  
ATOM   1056  HG  CYS A  68      -7.579 -18.060  -3.583  1.00  0.00           H  
ATOM   1057  N   ILE A  69      -4.841 -16.467  -6.422  1.00  0.00           N  
ATOM   1058  CA  ILE A  69      -4.170 -15.201  -6.528  1.00  0.00           C  
ATOM   1059  C   ILE A  69      -5.215 -14.319  -7.212  1.00  0.00           C  
ATOM   1060  O   ILE A  69      -5.918 -14.784  -8.105  1.00  0.00           O  
ATOM   1061  CB  ILE A  69      -2.965 -15.461  -7.434  1.00  0.00           C  
ATOM   1062  CG1 ILE A  69      -1.950 -16.384  -6.721  1.00  0.00           C  
ATOM   1063  CG2 ILE A  69      -2.262 -14.245  -8.040  1.00  0.00           C  
ATOM   1064  CD  ILE A  69      -0.508 -16.382  -7.245  1.00  0.00           C  
ATOM   1065  H   ILE A  69      -4.903 -17.037  -7.242  1.00  0.00           H  
ATOM   1066  HA  ILE A  69      -3.827 -14.859  -5.547  1.00  0.00           H  
ATOM   1067  HB  ILE A  69      -3.418 -15.964  -8.286  1.00  0.00           H  
ATOM   1068 1HG1 ILE A  69      -1.976 -16.134  -5.660  1.00  0.00           H  
ATOM   1069 2HG1 ILE A  69      -2.202 -17.436  -6.632  1.00  0.00           H  
ATOM   1070 1HG2 ILE A  69      -1.810 -13.532  -7.338  1.00  0.00           H  
ATOM   1071 2HG2 ILE A  69      -1.498 -14.429  -8.788  1.00  0.00           H  
ATOM   1072 3HG2 ILE A  69      -3.075 -13.651  -8.483  1.00  0.00           H  
ATOM   1073  HD1 ILE A  69       0.048 -17.288  -6.954  1.00  0.00           H  
ATOM   1074  HD2 ILE A  69      -0.493 -16.521  -8.305  1.00  0.00           H  
ATOM   1075  HD3 ILE A  69       0.034 -15.447  -7.192  1.00  0.00           H  
ATOM   1076  N   PHE A  70      -5.086 -13.028  -6.930  1.00  0.00           N  
ATOM   1077  CA  PHE A  70      -5.822 -12.004  -7.643  1.00  0.00           C  
ATOM   1078  C   PHE A  70      -4.737 -11.035  -8.138  1.00  0.00           C  
ATOM   1079  O   PHE A  70      -4.327 -10.152  -7.366  1.00  0.00           O  
ATOM   1080  CB  PHE A  70      -6.970 -11.253  -6.946  1.00  0.00           C  
ATOM   1081  CG  PHE A  70      -8.215 -12.023  -6.592  1.00  0.00           C  
ATOM   1082  CD1 PHE A  70      -8.244 -12.814  -5.462  1.00  0.00           C  
ATOM   1083  CD2 PHE A  70      -9.373 -11.932  -7.386  1.00  0.00           C  
ATOM   1084  CE1 PHE A  70      -9.399 -13.534  -5.147  1.00  0.00           C  
ATOM   1085  CE2 PHE A  70     -10.498 -12.711  -7.151  1.00  0.00           C  
ATOM   1086  CZ  PHE A  70     -10.506 -13.532  -6.001  1.00  0.00           C  
ATOM   1087  H   PHE A  70      -4.371 -12.683  -6.307  1.00  0.00           H  
ATOM   1088  HA  PHE A  70      -6.255 -12.376  -8.584  1.00  0.00           H  
ATOM   1089  HB1 PHE A  70      -6.427 -10.829  -6.104  1.00  0.00           H  
ATOM   1090  HB2 PHE A  70      -7.224 -10.415  -7.597  1.00  0.00           H  
ATOM   1091  HD1 PHE A  70      -7.466 -12.808  -4.709  1.00  0.00           H  
ATOM   1092  HD2 PHE A  70      -9.324 -11.351  -8.305  1.00  0.00           H  
ATOM   1093  HE1 PHE A  70      -9.488 -14.145  -4.248  1.00  0.00           H  
ATOM   1094  HE2 PHE A  70     -11.306 -12.677  -7.864  1.00  0.00           H  
ATOM   1095  HZ  PHE A  70     -11.311 -14.238  -5.875  1.00  0.00           H  
ATOM   1096  N   GLN A  71      -4.402 -11.031  -9.416  1.00  0.00           N  
ATOM   1097  CA  GLN A  71      -3.337 -10.222  -9.982  1.00  0.00           C  
ATOM   1098  C   GLN A  71      -3.589  -8.724  -9.892  1.00  0.00           C  
ATOM   1099  O   GLN A  71      -2.646  -8.027  -9.538  1.00  0.00           O  
ATOM   1100  CB  GLN A  71      -3.118 -10.630 -11.451  1.00  0.00           C  
ATOM   1101  CG  GLN A  71      -2.068 -11.741 -11.628  1.00  0.00           C  
ATOM   1102  CD  GLN A  71      -0.570 -11.479 -11.562  1.00  0.00           C  
ATOM   1103  NE2 GLN A  71       0.288 -12.513 -11.590  1.00  0.00           N  
ATOM   1104  OE1 GLN A  71      -0.150 -10.336 -11.430  1.00  0.00           O  
ATOM   1105  H   GLN A  71      -4.895 -11.685 -10.019  1.00  0.00           H  
ATOM   1106  HA  GLN A  71      -2.436 -10.565  -9.499  1.00  0.00           H  
ATOM   1107  HB1 GLN A  71      -4.034 -10.877 -11.985  1.00  0.00           H  
ATOM   1108  HB2 GLN A  71      -2.652  -9.786 -11.979  1.00  0.00           H  
ATOM   1109  HG1 GLN A  71      -2.166 -12.413 -10.759  1.00  0.00           H  
ATOM   1110  HG2 GLN A  71      -2.321 -12.173 -12.589  1.00  0.00           H  
ATOM   1111 1HE2 GLN A  71      -0.015 -13.465 -11.561  1.00  0.00           H  
ATOM   1112 2HE2 GLN A  71       1.246 -12.365 -11.296  1.00  0.00           H  
ATOM   1113  N   PRO A  72      -4.722  -8.153 -10.296  1.00  0.00           N  
ATOM   1114  CA  PRO A  72      -5.004  -6.775  -9.926  1.00  0.00           C  
ATOM   1115  C   PRO A  72      -5.382  -6.549  -8.487  1.00  0.00           C  
ATOM   1116  O   PRO A  72      -6.389  -7.128  -8.051  1.00  0.00           O  
ATOM   1117  CB  PRO A  72      -6.114  -6.384 -10.920  1.00  0.00           C  
ATOM   1118  CG  PRO A  72      -6.852  -7.699 -11.154  1.00  0.00           C  
ATOM   1119  CD  PRO A  72      -5.814  -8.811 -11.010  1.00  0.00           C  
ATOM   1120  HA  PRO A  72      -4.219  -6.039 -10.132  1.00  0.00           H  
ATOM   1121  HB1 PRO A  72      -6.860  -5.710 -10.512  1.00  0.00           H  
ATOM   1122  HB2 PRO A  72      -5.663  -6.029 -11.848  1.00  0.00           H  
ATOM   1123  HG1 PRO A  72      -7.663  -7.976 -10.457  1.00  0.00           H  
ATOM   1124  HG2 PRO A  72      -7.409  -7.703 -12.096  1.00  0.00           H  
ATOM   1125  HD1 PRO A  72      -6.108  -9.744 -10.532  1.00  0.00           H  
ATOM   1126  HD2 PRO A  72      -5.558  -9.069 -12.040  1.00  0.00           H  
ATOM   1127  N   ILE A  73      -4.722  -5.564  -7.854  1.00  0.00           N  
ATOM   1128  CA  ILE A  73      -5.030  -5.178  -6.515  1.00  0.00           C  
ATOM   1129  C   ILE A  73      -5.442  -3.721  -6.356  1.00  0.00           C  
ATOM   1130  O   ILE A  73      -4.619  -2.814  -6.442  1.00  0.00           O  
ATOM   1131  CB  ILE A  73      -3.930  -5.590  -5.531  1.00  0.00           C  
ATOM   1132  CG1 ILE A  73      -4.359  -5.244  -4.112  1.00  0.00           C  
ATOM   1133  CG2 ILE A  73      -2.492  -5.188  -5.845  1.00  0.00           C  
ATOM   1134  CD  ILE A  73      -3.451  -5.547  -2.899  1.00  0.00           C  
ATOM   1135  H   ILE A  73      -3.912  -5.268  -8.381  1.00  0.00           H  
ATOM   1136  HA  ILE A  73      -5.887  -5.725  -6.109  1.00  0.00           H  
ATOM   1137  HB  ILE A  73      -3.922  -6.680  -5.562  1.00  0.00           H  
ATOM   1138 1HG1 ILE A  73      -4.547  -4.175  -4.082  1.00  0.00           H  
ATOM   1139 2HG1 ILE A  73      -5.267  -5.691  -3.706  1.00  0.00           H  
ATOM   1140 1HG2 ILE A  73      -2.275  -5.566  -6.845  1.00  0.00           H  
ATOM   1141 2HG2 ILE A  73      -2.291  -4.126  -5.774  1.00  0.00           H  
ATOM   1142 3HG2 ILE A  73      -1.901  -5.684  -5.073  1.00  0.00           H  
ATOM   1143  HD1 ILE A  73      -2.424  -5.209  -2.845  1.00  0.00           H  
ATOM   1144  HD2 ILE A  73      -3.968  -5.112  -2.041  1.00  0.00           H  
ATOM   1145  HD3 ILE A  73      -3.573  -6.609  -2.680  1.00  0.00           H  
ATOM   1146  N   PHE A  74      -6.706  -3.341  -6.130  1.00  0.00           N  
ATOM   1147  CA  PHE A  74      -7.188  -2.005  -5.861  1.00  0.00           C  
ATOM   1148  C   PHE A  74      -7.674  -1.940  -4.433  1.00  0.00           C  
ATOM   1149  O   PHE A  74      -8.823  -2.219  -4.108  1.00  0.00           O  
ATOM   1150  CB  PHE A  74      -8.277  -1.623  -6.885  1.00  0.00           C  
ATOM   1151  CG  PHE A  74      -7.890  -1.759  -8.324  1.00  0.00           C  
ATOM   1152  CD1 PHE A  74      -7.096  -0.762  -8.920  1.00  0.00           C  
ATOM   1153  CD2 PHE A  74      -8.329  -2.832  -9.126  1.00  0.00           C  
ATOM   1154  CE1 PHE A  74      -6.770  -0.889 -10.259  1.00  0.00           C  
ATOM   1155  CE2 PHE A  74      -7.983  -2.949 -10.465  1.00  0.00           C  
ATOM   1156  CZ  PHE A  74      -7.158  -1.982 -11.061  1.00  0.00           C  
ATOM   1157  H   PHE A  74      -7.359  -4.106  -6.273  1.00  0.00           H  
ATOM   1158  HA  PHE A  74      -6.403  -1.269  -6.048  1.00  0.00           H  
ATOM   1159  HB1 PHE A  74      -9.152  -2.270  -6.829  1.00  0.00           H  
ATOM   1160  HB2 PHE A  74      -8.635  -0.596  -6.836  1.00  0.00           H  
ATOM   1161  HD1 PHE A  74      -6.695   0.070  -8.368  1.00  0.00           H  
ATOM   1162  HD2 PHE A  74      -8.884  -3.637  -8.629  1.00  0.00           H  
ATOM   1163  HE1 PHE A  74      -6.145  -0.074 -10.636  1.00  0.00           H  
ATOM   1164  HE2 PHE A  74      -8.304  -3.821 -11.037  1.00  0.00           H  
ATOM   1165  HZ  PHE A  74      -6.782  -2.198 -12.040  1.00  0.00           H  
ATOM   1166  N   LEU A  75      -6.690  -1.533  -3.639  1.00  0.00           N  
ATOM   1167  CA  LEU A  75      -6.637  -1.383  -2.199  1.00  0.00           C  
ATOM   1168  C   LEU A  75      -7.953  -0.924  -1.573  1.00  0.00           C  
ATOM   1169  O   LEU A  75      -8.343  -1.448  -0.545  1.00  0.00           O  
ATOM   1170  CB  LEU A  75      -5.435  -0.514  -1.823  1.00  0.00           C  
ATOM   1171  CG  LEU A  75      -4.039  -1.143  -1.949  1.00  0.00           C  
ATOM   1172  CD1 LEU A  75      -2.988  -0.024  -2.004  1.00  0.00           C  
ATOM   1173  CD2 LEU A  75      -3.705  -2.221  -0.918  1.00  0.00           C  
ATOM   1174  H   LEU A  75      -5.902  -1.086  -4.076  1.00  0.00           H  
ATOM   1175  HA  LEU A  75      -6.499  -2.432  -1.979  1.00  0.00           H  
ATOM   1176  HB1 LEU A  75      -5.378   0.277  -2.573  1.00  0.00           H  
ATOM   1177  HB2 LEU A  75      -5.352  -0.124  -0.803  1.00  0.00           H  
ATOM   1178  HG  LEU A  75      -4.062  -1.582  -2.949  1.00  0.00           H  
ATOM   1179 1HD1 LEU A  75      -2.053  -0.517  -2.241  1.00  0.00           H  
ATOM   1180 2HD1 LEU A  75      -3.112   0.795  -2.694  1.00  0.00           H  
ATOM   1181 3HD1 LEU A  75      -2.966   0.455  -1.023  1.00  0.00           H  
ATOM   1182 1HD2 LEU A  75      -4.479  -2.997  -0.861  1.00  0.00           H  
ATOM   1183 2HD2 LEU A  75      -2.780  -2.683  -1.255  1.00  0.00           H  
ATOM   1184 3HD2 LEU A  75      -3.582  -1.830   0.093  1.00  0.00           H  
ATOM   1185  N   LEU A  76      -8.608   0.061  -2.215  1.00  0.00           N  
ATOM   1186  CA  LEU A  76      -9.736   0.782  -1.669  1.00  0.00           C  
ATOM   1187  C   LEU A  76     -10.972   0.733  -2.564  1.00  0.00           C  
ATOM   1188  O   LEU A  76     -11.649   1.708  -2.866  1.00  0.00           O  
ATOM   1189  CB  LEU A  76      -9.318   2.245  -1.496  1.00  0.00           C  
ATOM   1190  CG  LEU A  76      -8.143   2.454  -0.542  1.00  0.00           C  
ATOM   1191  CD1 LEU A  76      -7.644   3.898  -0.669  1.00  0.00           C  
ATOM   1192  CD2 LEU A  76      -8.365   2.011   0.897  1.00  0.00           C  
ATOM   1193  H   LEU A  76      -8.207   0.325  -3.113  1.00  0.00           H  
ATOM   1194  HA  LEU A  76     -10.085   0.289  -0.781  1.00  0.00           H  
ATOM   1195  HB1 LEU A  76      -9.028   2.678  -2.455  1.00  0.00           H  
ATOM   1196  HB2 LEU A  76     -10.194   2.798  -1.139  1.00  0.00           H  
ATOM   1197  HG  LEU A  76      -7.297   1.901  -0.949  1.00  0.00           H  
ATOM   1198 1HD1 LEU A  76      -6.899   4.144   0.084  1.00  0.00           H  
ATOM   1199 2HD1 LEU A  76      -7.232   4.022  -1.677  1.00  0.00           H  
ATOM   1200 3HD1 LEU A  76      -8.401   4.662  -0.521  1.00  0.00           H  
ATOM   1201 1HD2 LEU A  76      -7.530   2.288   1.530  1.00  0.00           H  
ATOM   1202 2HD2 LEU A  76      -9.260   2.324   1.444  1.00  0.00           H  
ATOM   1203 3HD2 LEU A  76      -8.377   0.911   0.986  1.00  0.00           H  
ATOM   1204  N   SER A  77     -11.341  -0.510  -2.906  1.00  0.00           N  
ATOM   1205  CA  SER A  77     -12.546  -0.829  -3.671  1.00  0.00           C  
ATOM   1206  C   SER A  77     -12.936  -2.232  -3.263  1.00  0.00           C  
ATOM   1207  O   SER A  77     -12.022  -2.945  -2.840  1.00  0.00           O  
ATOM   1208  CB  SER A  77     -12.362  -0.567  -5.160  1.00  0.00           C  
ATOM   1209  OG  SER A  77     -11.462  -1.489  -5.727  1.00  0.00           O  
ATOM   1210  H   SER A  77     -10.796  -1.276  -2.554  1.00  0.00           H  
ATOM   1211  HA  SER A  77     -13.312  -0.195  -3.233  1.00  0.00           H  
ATOM   1212  HB1 SER A  77     -13.259  -0.613  -5.773  1.00  0.00           H  
ATOM   1213  HB2 SER A  77     -11.868   0.368  -5.447  1.00  0.00           H  
ATOM   1214  HG  SER A  77     -10.635  -1.443  -5.264  1.00  0.00           H  
ATOM   1215  N   GLY A  78     -14.203  -2.622  -3.288  1.00  0.00           N  
ATOM   1216  CA  GLY A  78     -14.657  -3.757  -2.521  1.00  0.00           C  
ATOM   1217  C   GLY A  78     -14.894  -4.938  -3.443  1.00  0.00           C  
ATOM   1218  O   GLY A  78     -15.781  -4.874  -4.296  1.00  0.00           O  
ATOM   1219  H   GLY A  78     -14.867  -1.938  -3.630  1.00  0.00           H  
ATOM   1220  HA1 GLY A  78     -13.897  -4.111  -1.818  1.00  0.00           H  
ATOM   1221  HA2 GLY A  78     -15.620  -3.575  -2.034  1.00  0.00           H  
ATOM   1222  N   TYR A  79     -14.066  -5.972  -3.260  1.00  0.00           N  
ATOM   1223  CA  TYR A  79     -14.054  -7.161  -4.101  1.00  0.00           C  
ATOM   1224  C   TYR A  79     -15.029  -8.109  -3.405  1.00  0.00           C  
ATOM   1225  O   TYR A  79     -14.697  -8.837  -2.464  1.00  0.00           O  
ATOM   1226  CB  TYR A  79     -12.639  -7.740  -4.156  1.00  0.00           C  
ATOM   1227  CG  TYR A  79     -11.551  -7.091  -4.961  1.00  0.00           C  
ATOM   1228  CD1 TYR A  79     -10.892  -5.926  -4.528  1.00  0.00           C  
ATOM   1229  CD2 TYR A  79     -11.142  -7.627  -6.190  1.00  0.00           C  
ATOM   1230  CE1 TYR A  79      -9.743  -5.446  -5.143  1.00  0.00           C  
ATOM   1231  CE2 TYR A  79     -10.053  -7.107  -6.875  1.00  0.00           C  
ATOM   1232  CZ  TYR A  79      -9.304  -6.062  -6.332  1.00  0.00           C  
ATOM   1233  OH  TYR A  79      -8.175  -5.572  -6.917  1.00  0.00           O  
ATOM   1234  H   TYR A  79     -13.540  -5.908  -2.408  1.00  0.00           H  
ATOM   1235  HA  TYR A  79     -14.441  -7.083  -5.122  1.00  0.00           H  
ATOM   1236  HB1 TYR A  79     -12.181  -7.977  -3.194  1.00  0.00           H  
ATOM   1237  HB2 TYR A  79     -12.779  -8.751  -4.537  1.00  0.00           H  
ATOM   1238  HD1 TYR A  79     -11.250  -5.369  -3.669  1.00  0.00           H  
ATOM   1239  HD2 TYR A  79     -11.694  -8.471  -6.613  1.00  0.00           H  
ATOM   1240  HE1 TYR A  79      -9.211  -4.562  -4.821  1.00  0.00           H  
ATOM   1241  HE2 TYR A  79      -9.686  -7.544  -7.794  1.00  0.00           H  
ATOM   1242  HH  TYR A  79      -7.609  -6.168  -7.386  1.00  0.00           H  
ATOM   1243  N   THR A  80     -16.287  -8.149  -3.840  1.00  0.00           N  
ATOM   1244  CA  THR A  80     -17.312  -9.047  -3.324  1.00  0.00           C  
ATOM   1245  C   THR A  80     -17.119 -10.496  -3.755  1.00  0.00           C  
ATOM   1246  O   THR A  80     -16.961 -10.854  -4.924  1.00  0.00           O  
ATOM   1247  CB  THR A  80     -18.523  -8.526  -4.119  1.00  0.00           C  
ATOM   1248  CG2 THR A  80     -19.106  -7.211  -3.600  1.00  0.00           C  
ATOM   1249  OG1 THR A  80     -18.289  -8.334  -5.498  1.00  0.00           O  
ATOM   1250  H   THR A  80     -16.609  -7.511  -4.561  1.00  0.00           H  
ATOM   1251  HA  THR A  80     -17.466  -8.989  -2.255  1.00  0.00           H  
ATOM   1252  HB  THR A  80     -19.317  -9.283  -4.092  1.00  0.00           H  
ATOM   1253  HG1 THR A  80     -17.892  -9.170  -5.727  1.00  0.00           H  
ATOM   1254 1HG2 THR A  80     -19.449  -7.255  -2.551  1.00  0.00           H  
ATOM   1255 2HG2 THR A  80     -18.392  -6.386  -3.717  1.00  0.00           H  
ATOM   1256 3HG2 THR A  80     -20.065  -7.019  -4.074  1.00  0.00           H  
ATOM   1257  N   MET A  81     -17.016 -11.335  -2.735  1.00  0.00           N  
ATOM   1258  CA  MET A  81     -16.625 -12.732  -2.814  1.00  0.00           C  
ATOM   1259  C   MET A  81     -17.690 -13.621  -2.209  1.00  0.00           C  
ATOM   1260  O   MET A  81     -18.217 -13.226  -1.171  1.00  0.00           O  
ATOM   1261  CB  MET A  81     -15.236 -12.882  -2.199  1.00  0.00           C  
ATOM   1262  CG  MET A  81     -14.127 -12.292  -3.104  1.00  0.00           C  
ATOM   1263  SD  MET A  81     -12.465 -12.789  -2.578  1.00  0.00           S  
ATOM   1264  CE  MET A  81     -11.483 -11.451  -3.294  1.00  0.00           C  
ATOM   1265  H   MET A  81     -16.982 -11.006  -1.784  1.00  0.00           H  
ATOM   1266  HA  MET A  81     -16.548 -13.121  -3.844  1.00  0.00           H  
ATOM   1267  HB1 MET A  81     -15.282 -12.653  -1.129  1.00  0.00           H  
ATOM   1268  HB2 MET A  81     -14.998 -13.930  -2.039  1.00  0.00           H  
ATOM   1269  HG1 MET A  81     -14.271 -12.493  -4.155  1.00  0.00           H  
ATOM   1270  HG2 MET A  81     -14.276 -11.224  -2.974  1.00  0.00           H  
ATOM   1271  HE1 MET A  81     -11.632 -10.543  -2.694  1.00  0.00           H  
ATOM   1272  HE2 MET A  81     -10.440 -11.763  -3.270  1.00  0.00           H  
ATOM   1273  HE3 MET A  81     -11.820 -11.343  -4.305  1.00  0.00           H  
ATOM   1274  N   TRP A  82     -17.938 -14.803  -2.771  1.00  0.00           N  
ATOM   1275  CA  TRP A  82     -18.583 -15.828  -1.984  1.00  0.00           C  
ATOM   1276  C   TRP A  82     -18.200 -17.205  -2.513  1.00  0.00           C  
ATOM   1277  O   TRP A  82     -17.894 -17.382  -3.692  1.00  0.00           O  
ATOM   1278  CB  TRP A  82     -20.105 -15.560  -2.049  1.00  0.00           C  
ATOM   1279  CG  TRP A  82     -20.768 -15.895  -3.342  1.00  0.00           C  
ATOM   1280  CD1 TRP A  82     -21.478 -17.030  -3.556  1.00  0.00           C  
ATOM   1281  CD2 TRP A  82     -20.981 -14.966  -4.442  1.00  0.00           C  
ATOM   1282  CE2 TRP A  82     -21.933 -15.573  -5.326  1.00  0.00           C  
ATOM   1283  CE3 TRP A  82     -20.459 -13.712  -4.780  1.00  0.00           C  
ATOM   1284  NE1 TRP A  82     -22.065 -16.824  -4.778  1.00  0.00           N  
ATOM   1285  CZ2 TRP A  82     -22.454 -14.856  -6.408  1.00  0.00           C  
ATOM   1286  CZ3 TRP A  82     -21.021 -12.995  -5.841  1.00  0.00           C  
ATOM   1287  CH2 TRP A  82     -22.044 -13.533  -6.636  1.00  0.00           C  
ATOM   1288  H   TRP A  82     -17.394 -15.028  -3.579  1.00  0.00           H  
ATOM   1289  HA  TRP A  82     -18.148 -15.656  -0.992  1.00  0.00           H  
ATOM   1290  HB1 TRP A  82     -20.503 -16.214  -1.281  1.00  0.00           H  
ATOM   1291  HB2 TRP A  82     -20.185 -14.501  -1.799  1.00  0.00           H  
ATOM   1292  HD1 TRP A  82     -21.584 -17.822  -2.837  1.00  0.00           H  
ATOM   1293  HE1 TRP A  82     -22.738 -17.419  -5.271  1.00  0.00           H  
ATOM   1294  HE3 TRP A  82     -19.706 -13.236  -4.156  1.00  0.00           H  
ATOM   1295  HZ2 TRP A  82     -23.178 -15.342  -7.051  1.00  0.00           H  
ATOM   1296  HZ3 TRP A  82     -20.769 -11.963  -6.020  1.00  0.00           H  
ATOM   1297  HH2 TRP A  82     -22.526 -12.946  -7.387  1.00  0.00           H  
ATOM   1298  N   ILE A  83     -18.285 -18.246  -1.694  1.00  0.00           N  
ATOM   1299  CA  ILE A  83     -18.223 -19.636  -2.105  1.00  0.00           C  
ATOM   1300  C   ILE A  83     -19.638 -20.057  -2.471  1.00  0.00           C  
ATOM   1301  O   ILE A  83     -20.514 -19.664  -1.704  1.00  0.00           O  
ATOM   1302  CB  ILE A  83     -17.740 -20.503  -0.944  1.00  0.00           C  
ATOM   1303  CG1 ILE A  83     -16.477 -19.913  -0.308  1.00  0.00           C  
ATOM   1304  CG2 ILE A  83     -17.617 -21.991  -1.264  1.00  0.00           C  
ATOM   1305  CD  ILE A  83     -15.306 -19.573  -1.214  1.00  0.00           C  
ATOM   1306  H   ILE A  83     -18.550 -18.049  -0.735  1.00  0.00           H  
ATOM   1307  HA  ILE A  83     -17.579 -19.660  -2.972  1.00  0.00           H  
ATOM   1308  HB  ILE A  83     -18.553 -20.469  -0.207  1.00  0.00           H  
ATOM   1309 1HG1 ILE A  83     -16.737 -19.035   0.291  1.00  0.00           H  
ATOM   1310 2HG1 ILE A  83     -16.065 -20.540   0.493  1.00  0.00           H  
ATOM   1311 1HG2 ILE A  83     -18.532 -22.468  -1.628  1.00  0.00           H  
ATOM   1312 2HG2 ILE A  83     -16.883 -22.065  -2.061  1.00  0.00           H  
ATOM   1313 3HG2 ILE A  83     -17.237 -22.459  -0.353  1.00  0.00           H  
ATOM   1314  HD1 ILE A  83     -15.168 -20.251  -2.064  1.00  0.00           H  
ATOM   1315  HD2 ILE A  83     -15.352 -18.593  -1.683  1.00  0.00           H  
ATOM   1316  HD3 ILE A  83     -14.409 -19.506  -0.600  1.00  0.00           H  
ATOM   1317  N   ARG A  84     -19.899 -20.678  -3.622  1.00  0.00           N  
ATOM   1318  CA  ARG A  84     -21.122 -21.257  -4.147  1.00  0.00           C  
ATOM   1319  C   ARG A  84     -21.061 -22.767  -3.968  1.00  0.00           C  
ATOM   1320  O   ARG A  84     -20.074 -23.389  -4.354  1.00  0.00           O  
ATOM   1321  CB  ARG A  84     -21.159 -20.917  -5.637  1.00  0.00           C  
ATOM   1322  CG  ARG A  84     -22.402 -21.416  -6.372  1.00  0.00           C  
ATOM   1323  CD  ARG A  84     -22.489 -21.076  -7.862  1.00  0.00           C  
ATOM   1324  NE  ARG A  84     -23.119 -19.771  -8.044  1.00  0.00           N  
ATOM   1325  CZ  ARG A  84     -23.422 -18.943  -9.044  1.00  0.00           C  
ATOM   1326  NH1 ARG A  84     -23.232 -19.570 -10.224  1.00  0.00           N1+
ATOM   1327  NH2 ARG A  84     -23.802 -17.676  -8.965  1.00  0.00           N  
ATOM   1328  H   ARG A  84     -19.036 -20.781  -4.139  1.00  0.00           H  
ATOM   1329  HA  ARG A  84     -21.898 -20.784  -3.560  1.00  0.00           H  
ATOM   1330  HB1 ARG A  84     -21.207 -19.837  -5.796  1.00  0.00           H  
ATOM   1331  HB2 ARG A  84     -20.205 -21.159  -6.133  1.00  0.00           H  
ATOM   1332  HG1 ARG A  84     -22.424 -22.506  -6.353  1.00  0.00           H  
ATOM   1333  HG2 ARG A  84     -23.326 -21.154  -5.865  1.00  0.00           H  
ATOM   1334  HD1 ARG A  84     -21.458 -21.008  -8.218  1.00  0.00           H  
ATOM   1335  HD2 ARG A  84     -22.891 -21.869  -8.494  1.00  0.00           H  
ATOM   1336  HE  ARG A  84     -23.296 -19.263  -7.184  1.00  0.00           H  
ATOM   1337 1HH1 ARG A  84     -22.705 -20.406 -10.363  1.00  0.00           H  
ATOM   1338 2HH1 ARG A  84     -23.882 -19.265 -10.926  1.00  0.00           H  
ATOM   1339 1HH2 ARG A  84     -24.049 -17.268  -8.056  1.00  0.00           H  
ATOM   1340 2HH2 ARG A  84     -23.844 -17.065  -9.755  1.00  0.00           H  
ATOM   1341  N   ILE A  85     -22.089 -23.356  -3.332  1.00  0.00           N  
ATOM   1342  CA  ILE A  85     -22.327 -24.788  -3.304  1.00  0.00           C  
ATOM   1343  C   ILE A  85     -22.979 -25.222  -4.607  1.00  0.00           C  
ATOM   1344  O   ILE A  85     -23.923 -24.529  -4.960  1.00  0.00           O  
ATOM   1345  CB  ILE A  85     -23.100 -25.035  -2.007  1.00  0.00           C  
ATOM   1346  CG1 ILE A  85     -22.459 -24.590  -0.694  1.00  0.00           C  
ATOM   1347  CG2 ILE A  85     -23.470 -26.488  -1.819  1.00  0.00           C  
ATOM   1348  CD  ILE A  85     -23.362 -24.828   0.502  1.00  0.00           C  
ATOM   1349  H   ILE A  85     -22.775 -22.721  -2.994  1.00  0.00           H  
ATOM   1350  HA  ILE A  85     -21.412 -25.390  -3.321  1.00  0.00           H  
ATOM   1351  HB  ILE A  85     -24.045 -24.492  -2.030  1.00  0.00           H  
ATOM   1352 1HG1 ILE A  85     -21.407 -24.882  -0.570  1.00  0.00           H  
ATOM   1353 2HG1 ILE A  85     -22.368 -23.500  -0.693  1.00  0.00           H  
ATOM   1354 1HG2 ILE A  85     -24.272 -26.585  -1.103  1.00  0.00           H  
ATOM   1355 2HG2 ILE A  85     -23.943 -26.851  -2.731  1.00  0.00           H  
ATOM   1356 3HG2 ILE A  85     -22.655 -27.151  -1.517  1.00  0.00           H  
ATOM   1357  HD1 ILE A  85     -23.545 -25.840   0.891  1.00  0.00           H  
ATOM   1358  HD2 ILE A  85     -22.779 -24.324   1.285  1.00  0.00           H  
ATOM   1359  HD3 ILE A  85     -24.365 -24.386   0.439  1.00  0.00           H  
ATOM   1360  N   ASN A  86     -22.418 -26.187  -5.355  1.00  0.00           N  
ATOM   1361  CA  ASN A  86     -22.939 -26.720  -6.608  1.00  0.00           C  
ATOM   1362  C   ASN A  86     -22.732 -25.808  -7.786  1.00  0.00           C  
ATOM   1363  O   ASN A  86     -22.962 -24.590  -7.816  1.00  0.00           O  
ATOM   1364  CB  ASN A  86     -24.396 -27.192  -6.533  1.00  0.00           C  
ATOM   1365  CG  ASN A  86     -24.593 -28.323  -7.515  1.00  0.00           C  
ATOM   1366  ND2 ASN A  86     -24.586 -29.553  -6.986  1.00  0.00           N  
ATOM   1367  OD1 ASN A  86     -24.891 -28.075  -8.676  1.00  0.00           O  
ATOM   1368  H   ASN A  86     -21.516 -26.550  -5.102  1.00  0.00           H  
ATOM   1369  HA  ASN A  86     -22.282 -27.585  -6.676  1.00  0.00           H  
ATOM   1370  HB1 ASN A  86     -24.558 -27.444  -5.484  1.00  0.00           H  
ATOM   1371  HB2 ASN A  86     -25.102 -26.378  -6.716  1.00  0.00           H  
ATOM   1372 1HD2 ASN A  86     -24.358 -29.702  -6.025  1.00  0.00           H  
ATOM   1373 2HD2 ASN A  86     -24.417 -30.362  -7.576  1.00  0.00           H  
ATOM   1374  N   HIS A  87     -22.233 -26.393  -8.895  1.00  0.00           N  
ATOM   1375  CA  HIS A  87     -22.043 -25.761 -10.184  1.00  0.00           C  
ATOM   1376  C   HIS A  87     -22.441 -26.744 -11.266  1.00  0.00           C  
ATOM   1377  O   HIS A  87     -21.685 -27.067 -12.183  1.00  0.00           O  
ATOM   1378  CB  HIS A  87     -20.698 -25.060 -10.318  1.00  0.00           C  
ATOM   1379  CG  HIS A  87     -19.502 -25.951 -10.214  1.00  0.00           C  
ATOM   1380  CD2 HIS A  87     -18.933 -26.377  -9.032  1.00  0.00           C  
ATOM   1381  ND1 HIS A  87     -18.705 -26.284 -11.301  1.00  0.00           N  
ATOM   1382  CE1 HIS A  87     -17.692 -26.946 -10.738  1.00  0.00           C  
ATOM   1383  NE2 HIS A  87     -17.737 -26.957  -9.408  1.00  0.00           N  
ATOM   1384  H   HIS A  87     -21.986 -27.372  -8.824  1.00  0.00           H  
ATOM   1385  HA  HIS A  87     -22.799 -25.007 -10.346  1.00  0.00           H  
ATOM   1386  HB1 HIS A  87     -20.649 -24.469 -11.237  1.00  0.00           H  
ATOM   1387  HB2 HIS A  87     -20.527 -24.299  -9.557  1.00  0.00           H  
ATOM   1388  HD2 HIS A  87     -19.098 -26.239  -7.973  1.00  0.00           H  
ATOM   1389  HE1 HIS A  87     -16.906 -27.440 -11.295  1.00  0.00           H  
ATOM   1390  HE2 HIS A  87     -17.066 -27.343  -8.746  1.00  0.00           H  
ATOM   1391  N   SER A  88     -23.667 -27.263 -11.221  1.00  0.00           N  
ATOM   1392  CA  SER A  88     -24.317 -28.238 -12.054  1.00  0.00           C  
ATOM   1393  C   SER A  88     -25.847 -28.230 -12.050  1.00  0.00           C  
ATOM   1394  O   SER A  88     -26.478 -27.655 -12.912  1.00  0.00           O  
ATOM   1395  CB  SER A  88     -23.597 -29.572 -11.892  1.00  0.00           C  
ATOM   1396  OG  SER A  88     -23.777 -30.125 -10.603  1.00  0.00           O  
ATOM   1397  H   SER A  88     -24.122 -27.078 -10.332  1.00  0.00           H  
ATOM   1398  HA  SER A  88     -24.116 -27.796 -13.033  1.00  0.00           H  
ATOM   1399  HB1 SER A  88     -24.108 -30.336 -12.484  1.00  0.00           H  
ATOM   1400  HB2 SER A  88     -22.566 -29.454 -12.218  1.00  0.00           H  
ATOM   1401  HG  SER A  88     -23.092 -29.850 -10.000  1.00  0.00           H  
ATOM   1402  N   LEU A  89     -26.495 -28.906 -11.103  1.00  0.00           N  
ATOM   1403  CA  LEU A  89     -27.887 -28.847 -10.718  1.00  0.00           C  
ATOM   1404  C   LEU A  89     -28.290 -27.521 -10.099  1.00  0.00           C  
ATOM   1405  O   LEU A  89     -29.313 -26.949 -10.422  1.00  0.00           O  
ATOM   1406  CB  LEU A  89     -28.112 -29.970  -9.710  1.00  0.00           C  
ATOM   1407  CG  LEU A  89     -27.909 -31.418 -10.160  1.00  0.00           C  
ATOM   1408  CD1 LEU A  89     -28.385 -32.372  -9.072  1.00  0.00           C  
ATOM   1409  CD2 LEU A  89     -28.361 -31.751 -11.592  1.00  0.00           C  
ATOM   1410  H   LEU A  89     -25.854 -29.351 -10.450  1.00  0.00           H  
ATOM   1411  HA  LEU A  89     -28.512 -29.092 -11.600  1.00  0.00           H  
ATOM   1412  HB1 LEU A  89     -27.416 -29.795  -8.887  1.00  0.00           H  
ATOM   1413  HB2 LEU A  89     -29.095 -29.838  -9.263  1.00  0.00           H  
ATOM   1414  HG  LEU A  89     -26.847 -31.589 -10.336  1.00  0.00           H  
ATOM   1415 1HD1 LEU A  89     -28.436 -33.423  -9.343  1.00  0.00           H  
ATOM   1416 2HD1 LEU A  89     -27.750 -32.208  -8.200  1.00  0.00           H  
ATOM   1417 3HD1 LEU A  89     -29.399 -32.101  -8.806  1.00  0.00           H  
ATOM   1418 1HD2 LEU A  89     -27.642 -31.214 -12.219  1.00  0.00           H  
ATOM   1419 2HD2 LEU A  89     -28.351 -32.830 -11.762  1.00  0.00           H  
ATOM   1420 3HD2 LEU A  89     -29.402 -31.489 -11.765  1.00  0.00           H  
ATOM   1421  N   GLY A  90     -27.377 -27.004  -9.255  1.00  0.00           N  
ATOM   1422  CA  GLY A  90     -27.660 -25.827  -8.455  1.00  0.00           C  
ATOM   1423  C   GLY A  90     -26.677 -24.709  -8.741  1.00  0.00           C  
ATOM   1424  O   GLY A  90     -25.873 -24.822  -9.678  1.00  0.00           O  
ATOM   1425  H   GLY A  90     -26.474 -27.457  -9.232  1.00  0.00           H  
ATOM   1426  HA1 GLY A  90     -28.683 -25.435  -8.469  1.00  0.00           H  
ATOM   1427  HA2 GLY A  90     -27.621 -26.157  -7.415  1.00  0.00           H  
ATOM   1428  N   SER A  91     -26.739 -23.660  -7.920  1.00  0.00           N  
ATOM   1429  CA  SER A  91     -25.959 -22.424  -7.866  1.00  0.00           C  
ATOM   1430  C   SER A  91     -26.279 -21.747  -6.537  1.00  0.00           C  
ATOM   1431  O   SER A  91     -26.759 -20.611  -6.458  1.00  0.00           O  
ATOM   1432  CB  SER A  91     -26.340 -21.646  -9.117  1.00  0.00           C  
ATOM   1433  OG  SER A  91     -27.723 -21.347  -9.052  1.00  0.00           O  
ATOM   1434  H   SER A  91     -27.470 -23.776  -7.243  1.00  0.00           H  
ATOM   1435  HA  SER A  91     -24.906 -22.675  -7.942  1.00  0.00           H  
ATOM   1436  HB1 SER A  91     -25.738 -20.751  -9.024  1.00  0.00           H  
ATOM   1437  HB2 SER A  91     -26.162 -22.304  -9.967  1.00  0.00           H  
ATOM   1438  HG  SER A  91     -27.761 -20.587  -8.472  1.00  0.00           H  
ATOM   1439  N   LEU A  92     -26.088 -22.466  -5.427  1.00  0.00           N  
ATOM   1440  CA  LEU A  92     -26.466 -22.080  -4.098  1.00  0.00           C  
ATOM   1441  C   LEU A  92     -25.567 -20.993  -3.544  1.00  0.00           C  
ATOM   1442  O   LEU A  92     -24.477 -21.235  -3.020  1.00  0.00           O  
ATOM   1443  CB  LEU A  92     -26.469 -23.351  -3.239  1.00  0.00           C  
ATOM   1444  CG  LEU A  92     -27.499 -24.408  -3.603  1.00  0.00           C  
ATOM   1445  CD1 LEU A  92     -26.968 -25.384  -4.642  1.00  0.00           C  
ATOM   1446  CD2 LEU A  92     -28.038 -25.184  -2.396  1.00  0.00           C  
ATOM   1447  H   LEU A  92     -25.600 -23.342  -5.566  1.00  0.00           H  
ATOM   1448  HA  LEU A  92     -27.479 -21.668  -4.162  1.00  0.00           H  
ATOM   1449  HB1 LEU A  92     -25.457 -23.743  -3.085  1.00  0.00           H  
ATOM   1450  HB2 LEU A  92     -26.656 -22.983  -2.219  1.00  0.00           H  
ATOM   1451  HG  LEU A  92     -28.341 -23.935  -4.126  1.00  0.00           H  
ATOM   1452 1HD1 LEU A  92     -27.560 -26.298  -4.715  1.00  0.00           H  
ATOM   1453 2HD1 LEU A  92     -26.978 -24.893  -5.622  1.00  0.00           H  
ATOM   1454 3HD1 LEU A  92     -25.975 -25.786  -4.439  1.00  0.00           H  
ATOM   1455 1HD2 LEU A  92     -28.781 -25.899  -2.729  1.00  0.00           H  
ATOM   1456 2HD2 LEU A  92     -27.286 -25.668  -1.793  1.00  0.00           H  
ATOM   1457 3HD2 LEU A  92     -28.397 -24.417  -1.707  1.00  0.00           H  
ATOM   1458  N   ASP A  93     -25.866 -19.695  -3.714  1.00  0.00           N  
ATOM   1459  CA  ASP A  93     -25.016 -18.549  -3.470  1.00  0.00           C  
ATOM   1460  C   ASP A  93     -25.235 -18.111  -2.031  1.00  0.00           C  
ATOM   1461  O   ASP A  93     -26.276 -18.370  -1.435  1.00  0.00           O  
ATOM   1462  CB  ASP A  93     -25.342 -17.361  -4.381  1.00  0.00           C  
ATOM   1463  CG  ASP A  93     -25.024 -17.687  -5.830  1.00  0.00           C  
ATOM   1464  OD1 ASP A  93     -25.765 -17.163  -6.702  1.00  0.00           O  
ATOM   1465  OD2 ASP A  93     -23.988 -18.309  -6.126  1.00  0.00           O1-
ATOM   1466  H   ASP A  93     -26.645 -19.541  -4.327  1.00  0.00           H  
ATOM   1467  HA  ASP A  93     -23.945 -18.740  -3.466  1.00  0.00           H  
ATOM   1468  HB1 ASP A  93     -26.414 -17.159  -4.265  1.00  0.00           H  
ATOM   1469  HB2 ASP A  93     -24.790 -16.486  -4.048  1.00  0.00           H  
ATOM   1470  N   SER A  94     -24.374 -17.175  -1.597  1.00  0.00           N  
ATOM   1471  CA  SER A  94     -24.525 -16.407  -0.377  1.00  0.00           C  
ATOM   1472  C   SER A  94     -24.366 -14.925  -0.725  1.00  0.00           C  
ATOM   1473  O   SER A  94     -23.784 -14.630  -1.753  1.00  0.00           O  
ATOM   1474  CB  SER A  94     -23.455 -16.869   0.617  1.00  0.00           C  
ATOM   1475  OG  SER A  94     -23.968 -18.023   1.204  1.00  0.00           O  
ATOM   1476  H   SER A  94     -23.613 -17.078  -2.254  1.00  0.00           H  
ATOM   1477  HA  SER A  94     -25.536 -16.515  -0.001  1.00  0.00           H  
ATOM   1478  HB1 SER A  94     -22.502 -17.041   0.140  1.00  0.00           H  
ATOM   1479  HB2 SER A  94     -23.284 -16.138   1.418  1.00  0.00           H  
ATOM   1480  HG  SER A  94     -24.403 -17.887   2.043  1.00  0.00           H  
ATOM   1481  N   PRO A  95     -24.846 -13.999   0.124  1.00  0.00           N  
ATOM   1482  CA  PRO A  95     -24.587 -12.577  -0.015  1.00  0.00           C  
ATOM   1483  C   PRO A  95     -23.088 -12.355  -0.049  1.00  0.00           C  
ATOM   1484  O   PRO A  95     -22.426 -12.991   0.743  1.00  0.00           O  
ATOM   1485  CB  PRO A  95     -25.307 -11.854   1.113  1.00  0.00           C  
ATOM   1486  CG  PRO A  95     -26.081 -12.960   1.849  1.00  0.00           C  
ATOM   1487  CD  PRO A  95     -25.738 -14.307   1.230  1.00  0.00           C  
ATOM   1488  HA  PRO A  95     -24.965 -12.390  -1.016  1.00  0.00           H  
ATOM   1489  HB1 PRO A  95     -24.674 -11.259   1.766  1.00  0.00           H  
ATOM   1490  HB2 PRO A  95     -25.891 -11.098   0.591  1.00  0.00           H  
ATOM   1491  HG1 PRO A  95     -26.005 -12.940   2.920  1.00  0.00           H  
ATOM   1492  HG2 PRO A  95     -27.132 -12.719   1.706  1.00  0.00           H  
ATOM   1493  HD1 PRO A  95     -25.345 -15.035   1.941  1.00  0.00           H  
ATOM   1494  HD2 PRO A  95     -26.693 -14.765   0.996  1.00  0.00           H  
ATOM   1495  N   PRO A  96     -22.523 -11.420  -0.856  1.00  0.00           N  
ATOM   1496  CA  PRO A  96     -21.083 -11.369  -0.970  1.00  0.00           C  
ATOM   1497  C   PRO A  96     -20.522 -10.815   0.332  1.00  0.00           C  
ATOM   1498  O   PRO A  96     -21.111  -9.900   0.900  1.00  0.00           O  
ATOM   1499  CB  PRO A  96     -20.846 -10.406  -2.149  1.00  0.00           C  
ATOM   1500  CG  PRO A  96     -22.034  -9.456  -2.073  1.00  0.00           C  
ATOM   1501  CD  PRO A  96     -23.159 -10.285  -1.458  1.00  0.00           C  
ATOM   1502  HA  PRO A  96     -20.704 -12.366  -1.190  1.00  0.00           H  
ATOM   1503  HB1 PRO A  96     -19.860  -9.918  -2.105  1.00  0.00           H  
ATOM   1504  HB2 PRO A  96     -20.847 -11.096  -2.989  1.00  0.00           H  
ATOM   1505  HG1 PRO A  96     -21.692  -8.703  -1.361  1.00  0.00           H  
ATOM   1506  HG2 PRO A  96     -22.253  -9.007  -3.053  1.00  0.00           H  
ATOM   1507  HD1 PRO A  96     -23.736  -9.780  -0.689  1.00  0.00           H  
ATOM   1508  HD2 PRO A  96     -23.714 -10.609  -2.350  1.00  0.00           H  
ATOM   1509  N   THR A  97     -19.320 -11.246   0.736  1.00  0.00           N  
ATOM   1510  CA  THR A  97     -18.500 -10.480   1.650  1.00  0.00           C  
ATOM   1511  C   THR A  97     -17.492  -9.741   0.784  1.00  0.00           C  
ATOM   1512  O   THR A  97     -16.764 -10.315  -0.023  1.00  0.00           O  
ATOM   1513  CB  THR A  97     -17.825 -11.485   2.582  1.00  0.00           C  
ATOM   1514  CG2 THR A  97     -17.113 -12.639   1.874  1.00  0.00           C  
ATOM   1515  OG1 THR A  97     -16.893 -10.908   3.466  1.00  0.00           O  
ATOM   1516  H   THR A  97     -18.763 -11.931   0.268  1.00  0.00           H  
ATOM   1517  HA  THR A  97     -19.077  -9.785   2.248  1.00  0.00           H  
ATOM   1518  HB  THR A  97     -18.673 -11.972   3.078  1.00  0.00           H  
ATOM   1519  HG1 THR A  97     -17.440 -10.373   4.024  1.00  0.00           H  
ATOM   1520 1HG2 THR A  97     -16.303 -12.312   1.207  1.00  0.00           H  
ATOM   1521 2HG2 THR A  97     -16.662 -13.216   2.685  1.00  0.00           H  
ATOM   1522 3HG2 THR A  97     -17.786 -13.294   1.341  1.00  0.00           H  
ATOM   1523  N   CYS A  98     -17.463  -8.411   0.895  1.00  0.00           N  
ATOM   1524  CA  CYS A  98     -16.578  -7.474   0.239  1.00  0.00           C  
ATOM   1525  C   CYS A  98     -15.230  -7.533   0.955  1.00  0.00           C  
ATOM   1526  O   CYS A  98     -15.197  -7.254   2.155  1.00  0.00           O  
ATOM   1527  CB  CYS A  98     -17.160  -6.068   0.318  1.00  0.00           C  
ATOM   1528  SG  CYS A  98     -18.811  -5.591  -0.248  1.00  0.00           S  
ATOM   1529  H   CYS A  98     -18.030  -7.946   1.604  1.00  0.00           H  
ATOM   1530  HA  CYS A  98     -16.452  -7.722  -0.820  1.00  0.00           H  
ATOM   1531  HB1 CYS A  98     -17.185  -5.869   1.388  1.00  0.00           H  
ATOM   1532  HB2 CYS A  98     -16.493  -5.333  -0.159  1.00  0.00           H  
ATOM   1533  N   VAL A  99     -14.185  -7.845   0.188  1.00  0.00           N  
ATOM   1534  CA  VAL A  99     -12.787  -7.784   0.534  1.00  0.00           C  
ATOM   1535  C   VAL A  99     -12.326  -6.420   0.066  1.00  0.00           C  
ATOM   1536  O   VAL A  99     -12.123  -6.107  -1.123  1.00  0.00           O  
ATOM   1537  CB  VAL A  99     -12.055  -8.868  -0.244  1.00  0.00           C  
ATOM   1538  CG1 VAL A  99     -10.515  -8.895  -0.178  1.00  0.00           C  
ATOM   1539  CG2 VAL A  99     -12.556 -10.222   0.263  1.00  0.00           C  
ATOM   1540  H   VAL A  99     -14.378  -8.236  -0.723  1.00  0.00           H  
ATOM   1541  HA  VAL A  99     -12.689  -7.934   1.614  1.00  0.00           H  
ATOM   1542  HB  VAL A  99     -12.321  -8.889  -1.295  1.00  0.00           H  
ATOM   1543 1HG1 VAL A  99     -10.059  -8.912   0.803  1.00  0.00           H  
ATOM   1544 2HG1 VAL A  99     -10.086  -9.682  -0.797  1.00  0.00           H  
ATOM   1545 3HG1 VAL A  99     -10.180  -7.982  -0.666  1.00  0.00           H  
ATOM   1546 1HG2 VAL A  99     -13.583 -10.530   0.039  1.00  0.00           H  
ATOM   1547 2HG2 VAL A  99     -11.938 -10.977  -0.215  1.00  0.00           H  
ATOM   1548 3HG2 VAL A  99     -12.568 -10.443   1.323  1.00  0.00           H  
ATOM   1549  N   LEU A 100     -12.116  -5.489   0.988  1.00  0.00           N  
ATOM   1550  CA  LEU A 100     -11.295  -4.312   0.792  1.00  0.00           C  
ATOM   1551  C   LEU A 100      -9.843  -4.721   0.997  1.00  0.00           C  
ATOM   1552  O   LEU A 100      -9.525  -5.009   2.158  1.00  0.00           O  
ATOM   1553  CB  LEU A 100     -11.667  -3.246   1.801  1.00  0.00           C  
ATOM   1554  CG  LEU A 100     -12.983  -2.466   1.616  1.00  0.00           C  
ATOM   1555  CD1 LEU A 100     -13.531  -2.061   2.975  1.00  0.00           C  
ATOM   1556  CD2 LEU A 100     -12.847  -1.384   0.538  1.00  0.00           C  
ATOM   1557  H   LEU A 100     -12.158  -5.790   1.947  1.00  0.00           H  
ATOM   1558  HA  LEU A 100     -11.504  -3.943  -0.209  1.00  0.00           H  
ATOM   1559  HB1 LEU A 100     -11.658  -3.666   2.821  1.00  0.00           H  
ATOM   1560  HB2 LEU A 100     -10.823  -2.549   1.905  1.00  0.00           H  
ATOM   1561  HG  LEU A 100     -13.565  -3.280   1.214  1.00  0.00           H  
ATOM   1562 1HD1 LEU A 100     -13.736  -2.973   3.523  1.00  0.00           H  
ATOM   1563 2HD1 LEU A 100     -12.748  -1.515   3.508  1.00  0.00           H  
ATOM   1564 3HD1 LEU A 100     -14.366  -1.398   2.752  1.00  0.00           H  
ATOM   1565 1HD2 LEU A 100     -13.780  -0.901   0.274  1.00  0.00           H  
ATOM   1566 2HD2 LEU A 100     -12.215  -0.569   0.901  1.00  0.00           H  
ATOM   1567 3HD2 LEU A 100     -12.232  -1.679  -0.300  1.00  0.00           H  
ATOM   1568  N   PRO A 101      -8.948  -4.843   0.040  1.00  0.00           N  
ATOM   1569  CA  PRO A 101      -7.575  -5.252   0.245  1.00  0.00           C  
ATOM   1570  C   PRO A 101      -6.735  -4.486   1.259  1.00  0.00           C  
ATOM   1571  O   PRO A 101      -5.883  -5.100   1.892  1.00  0.00           O  
ATOM   1572  CB  PRO A 101      -6.930  -5.186  -1.152  1.00  0.00           C  
ATOM   1573  CG  PRO A 101      -8.066  -5.285  -2.167  1.00  0.00           C  
ATOM   1574  CD  PRO A 101      -9.214  -4.644  -1.381  1.00  0.00           C  
ATOM   1575  HA  PRO A 101      -7.588  -6.312   0.505  1.00  0.00           H  
ATOM   1576  HB1 PRO A 101      -6.195  -4.450  -1.459  1.00  0.00           H  
ATOM   1577  HB2 PRO A 101      -6.363  -6.122  -1.191  1.00  0.00           H  
ATOM   1578  HG1 PRO A 101      -7.836  -4.832  -3.125  1.00  0.00           H  
ATOM   1579  HG2 PRO A 101      -8.357  -6.277  -2.518  1.00  0.00           H  
ATOM   1580  HD1 PRO A 101      -9.291  -3.634  -1.760  1.00  0.00           H  
ATOM   1581  HD2 PRO A 101     -10.139  -5.141  -1.684  1.00  0.00           H  
ATOM   1582  N   ASP A 102      -6.976  -3.188   1.459  1.00  0.00           N  
ATOM   1583  CA  ASP A 102      -6.587  -2.416   2.611  1.00  0.00           C  
ATOM   1584  C   ASP A 102      -6.466  -3.146   3.961  1.00  0.00           C  
ATOM   1585  O   ASP A 102      -5.511  -2.918   4.685  1.00  0.00           O  
ATOM   1586  CB  ASP A 102      -7.387  -1.112   2.639  1.00  0.00           C  
ATOM   1587  CG  ASP A 102      -6.919  -0.169   3.741  1.00  0.00           C  
ATOM   1588  OD1 ASP A 102      -5.722   0.170   3.776  1.00  0.00           O  
ATOM   1589  OD2 ASP A 102      -7.756   0.304   4.538  1.00  0.00           O1-
ATOM   1590  H   ASP A 102      -7.607  -2.753   0.807  1.00  0.00           H  
ATOM   1591  HA  ASP A 102      -5.557  -2.217   2.325  1.00  0.00           H  
ATOM   1592  HB1 ASP A 102      -7.117  -0.649   1.690  1.00  0.00           H  
ATOM   1593  HB2 ASP A 102      -8.467  -1.081   2.485  1.00  0.00           H  
ATOM   1594  N   SER A 103      -7.522  -3.874   4.286  1.00  0.00           N  
ATOM   1595  CA  SER A 103      -7.782  -4.477   5.595  1.00  0.00           C  
ATOM   1596  C   SER A 103      -6.992  -5.761   5.767  1.00  0.00           C  
ATOM   1597  O   SER A 103      -6.993  -6.272   6.897  1.00  0.00           O  
ATOM   1598  CB  SER A 103      -9.260  -4.779   5.819  1.00  0.00           C  
ATOM   1599  OG  SER A 103      -9.760  -5.632   4.817  1.00  0.00           O  
ATOM   1600  H   SER A 103      -8.137  -4.029   3.494  1.00  0.00           H  
ATOM   1601  HA  SER A 103      -7.601  -3.756   6.376  1.00  0.00           H  
ATOM   1602  HB1 SER A 103      -9.341  -5.250   6.809  1.00  0.00           H  
ATOM   1603  HB2 SER A 103      -9.818  -3.853   5.868  1.00  0.00           H  
ATOM   1604  HG  SER A 103      -9.700  -5.201   3.977  1.00  0.00           H  
ATOM   1605  N   VAL A 104      -6.325  -6.235   4.719  1.00  0.00           N  
ATOM   1606  CA  VAL A 104      -5.465  -7.418   4.752  1.00  0.00           C  
ATOM   1607  C   VAL A 104      -4.006  -7.137   4.428  1.00  0.00           C  
ATOM   1608  O   VAL A 104      -3.277  -8.051   4.020  1.00  0.00           O  
ATOM   1609  CB  VAL A 104      -6.093  -8.543   3.949  1.00  0.00           C  
ATOM   1610  CG1 VAL A 104      -7.380  -9.183   4.473  1.00  0.00           C  
ATOM   1611  CG2 VAL A 104      -6.220  -8.283   2.448  1.00  0.00           C  
ATOM   1612  H   VAL A 104      -6.206  -5.704   3.870  1.00  0.00           H  
ATOM   1613  HA  VAL A 104      -5.467  -7.749   5.782  1.00  0.00           H  
ATOM   1614  HB  VAL A 104      -5.446  -9.428   4.001  1.00  0.00           H  
ATOM   1615 1HG1 VAL A 104      -8.234  -8.570   4.181  1.00  0.00           H  
ATOM   1616 2HG1 VAL A 104      -7.491 -10.204   4.062  1.00  0.00           H  
ATOM   1617 3HG1 VAL A 104      -7.362  -9.464   5.533  1.00  0.00           H  
ATOM   1618 1HG2 VAL A 104      -5.321  -7.895   1.982  1.00  0.00           H  
ATOM   1619 2HG2 VAL A 104      -6.390  -9.184   1.867  1.00  0.00           H  
ATOM   1620 3HG2 VAL A 104      -7.064  -7.619   2.246  1.00  0.00           H  
ATOM   1621  N   VAL A 105      -3.646  -5.864   4.460  1.00  0.00           N  
ATOM   1622  CA  VAL A 105      -2.300  -5.323   4.335  1.00  0.00           C  
ATOM   1623  C   VAL A 105      -1.471  -5.767   5.538  1.00  0.00           C  
ATOM   1624  O   VAL A 105      -1.977  -5.522   6.627  1.00  0.00           O  
ATOM   1625  CB  VAL A 105      -2.341  -3.813   4.036  1.00  0.00           C  
ATOM   1626  CG1 VAL A 105      -0.934  -3.272   3.812  1.00  0.00           C  
ATOM   1627  CG2 VAL A 105      -3.139  -3.518   2.763  1.00  0.00           C  
ATOM   1628  H   VAL A 105      -4.343  -5.179   4.738  1.00  0.00           H  
ATOM   1629  HA  VAL A 105      -1.902  -5.949   3.547  1.00  0.00           H  
ATOM   1630  HB  VAL A 105      -2.888  -3.328   4.845  1.00  0.00           H  
ATOM   1631 1HG1 VAL A 105      -0.369  -3.188   4.754  1.00  0.00           H  
ATOM   1632 2HG1 VAL A 105      -0.456  -4.068   3.243  1.00  0.00           H  
ATOM   1633 3HG1 VAL A 105      -0.769  -2.400   3.193  1.00  0.00           H  
ATOM   1634 1HG2 VAL A 105      -4.177  -3.827   2.879  1.00  0.00           H  
ATOM   1635 2HG2 VAL A 105      -3.086  -2.448   2.564  1.00  0.00           H  
ATOM   1636 3HG2 VAL A 105      -2.761  -4.005   1.875  1.00  0.00           H  
ATOM   1637  N   LYS A 106      -0.257  -6.277   5.363  1.00  0.00           N  
ATOM   1638  CA  LYS A 106       0.871  -6.429   6.277  1.00  0.00           C  
ATOM   1639  C   LYS A 106       1.834  -5.341   5.851  1.00  0.00           C  
ATOM   1640  O   LYS A 106       2.389  -5.406   4.753  1.00  0.00           O  
ATOM   1641  CB  LYS A 106       1.503  -7.774   5.948  1.00  0.00           C  
ATOM   1642  CG  LYS A 106       0.722  -9.060   6.235  1.00  0.00           C  
ATOM   1643  CD  LYS A 106       1.135 -10.347   5.515  1.00  0.00           C  
ATOM   1644  CE  LYS A 106       2.089 -11.189   6.358  1.00  0.00           C  
ATOM   1645  NZ  LYS A 106       2.611 -12.295   5.570  1.00  0.00           N1+
ATOM   1646  H   LYS A 106       0.039  -6.474   4.434  1.00  0.00           H  
ATOM   1647  HA  LYS A 106       0.538  -6.502   7.316  1.00  0.00           H  
ATOM   1648  HB1 LYS A 106       1.917  -7.760   4.940  1.00  0.00           H  
ATOM   1649  HB2 LYS A 106       2.382  -7.897   6.602  1.00  0.00           H  
ATOM   1650  HG1 LYS A 106       0.689  -9.121   7.324  1.00  0.00           H  
ATOM   1651  HG2 LYS A 106      -0.327  -9.038   5.901  1.00  0.00           H  
ATOM   1652  HD1 LYS A 106       0.281 -10.903   5.152  1.00  0.00           H  
ATOM   1653  HD2 LYS A 106       1.606 -10.032   4.577  1.00  0.00           H  
ATOM   1654  HE1 LYS A 106       2.913 -10.603   6.762  1.00  0.00           H  
ATOM   1655  HE2 LYS A 106       1.598 -11.544   7.276  1.00  0.00           H  
ATOM   1656  HZ1 LYS A 106       3.339 -11.879   4.993  1.00  0.00           H  
ATOM   1657  HZ2 LYS A 106       3.104 -12.981   6.131  1.00  0.00           H  
ATOM   1658  HZ3 LYS A 106       1.826 -12.671   5.046  1.00  0.00           H  
ATOM   1659  N   PRO A 107       2.314  -4.418   6.704  1.00  0.00           N  
ATOM   1660  CA  PRO A 107       3.047  -3.282   6.197  1.00  0.00           C  
ATOM   1661  C   PRO A 107       4.501  -3.680   5.983  1.00  0.00           C  
ATOM   1662  O   PRO A 107       4.977  -4.716   6.394  1.00  0.00           O  
ATOM   1663  CB  PRO A 107       2.894  -2.223   7.277  1.00  0.00           C  
ATOM   1664  CG  PRO A 107       2.826  -3.055   8.567  1.00  0.00           C  
ATOM   1665  CD  PRO A 107       2.088  -4.330   8.133  1.00  0.00           C  
ATOM   1666  HA  PRO A 107       2.577  -2.875   5.296  1.00  0.00           H  
ATOM   1667  HB1 PRO A 107       3.659  -1.477   7.171  1.00  0.00           H  
ATOM   1668  HB2 PRO A 107       1.941  -1.751   7.064  1.00  0.00           H  
ATOM   1669  HG1 PRO A 107       3.826  -3.217   8.940  1.00  0.00           H  
ATOM   1670  HG2 PRO A 107       2.179  -2.520   9.284  1.00  0.00           H  
ATOM   1671  HD1 PRO A 107       2.462  -5.168   8.704  1.00  0.00           H  
ATOM   1672  HD2 PRO A 107       1.026  -4.239   8.359  1.00  0.00           H  
ATOM   1673  N   LEU A 108       5.296  -2.813   5.346  1.00  0.00           N  
ATOM   1674  CA  LEU A 108       6.728  -2.922   5.102  1.00  0.00           C  
ATOM   1675  C   LEU A 108       7.400  -2.467   6.384  1.00  0.00           C  
ATOM   1676  O   LEU A 108       7.099  -1.360   6.794  1.00  0.00           O  
ATOM   1677  CB  LEU A 108       7.084  -1.898   3.994  1.00  0.00           C  
ATOM   1678  CG  LEU A 108       8.449  -2.157   3.359  1.00  0.00           C  
ATOM   1679  CD1 LEU A 108       8.311  -3.157   2.197  1.00  0.00           C  
ATOM   1680  CD2 LEU A 108       9.231  -0.920   2.932  1.00  0.00           C  
ATOM   1681  H   LEU A 108       4.891  -1.976   4.935  1.00  0.00           H  
ATOM   1682  HA  LEU A 108       6.917  -3.930   4.752  1.00  0.00           H  
ATOM   1683  HB1 LEU A 108       6.286  -1.744   3.271  1.00  0.00           H  
ATOM   1684  HB2 LEU A 108       7.105  -0.908   4.444  1.00  0.00           H  
ATOM   1685  HG  LEU A 108       9.160  -2.612   4.051  1.00  0.00           H  
ATOM   1686 1HD1 LEU A 108       7.807  -4.062   2.545  1.00  0.00           H  
ATOM   1687 2HD1 LEU A 108       7.711  -2.702   1.415  1.00  0.00           H  
ATOM   1688 3HD1 LEU A 108       9.256  -3.500   1.771  1.00  0.00           H  
ATOM   1689 1HD2 LEU A 108       8.647  -0.215   2.331  1.00  0.00           H  
ATOM   1690 2HD2 LEU A 108       9.412  -0.219   3.744  1.00  0.00           H  
ATOM   1691 3HD2 LEU A 108      10.203  -1.002   2.446  1.00  0.00           H  
ATOM   1692  N   PRO A 109       8.363  -3.200   6.938  1.00  0.00           N  
ATOM   1693  CA  PRO A 109       9.026  -2.855   8.180  1.00  0.00           C  
ATOM   1694  C   PRO A 109       9.927  -1.658   7.985  1.00  0.00           C  
ATOM   1695  O   PRO A 109      10.179  -1.275   6.836  1.00  0.00           O  
ATOM   1696  CB  PRO A 109       9.734  -4.130   8.642  1.00  0.00           C  
ATOM   1697  CG  PRO A 109       9.866  -4.958   7.362  1.00  0.00           C  
ATOM   1698  CD  PRO A 109       8.776  -4.486   6.408  1.00  0.00           C  
ATOM   1699  HA  PRO A 109       8.281  -2.542   8.928  1.00  0.00           H  
ATOM   1700  HB1 PRO A 109      10.772  -3.902   8.906  1.00  0.00           H  
ATOM   1701  HB2 PRO A 109       9.326  -4.684   9.470  1.00  0.00           H  
ATOM   1702  HG1 PRO A 109      10.866  -4.800   6.946  1.00  0.00           H  
ATOM   1703  HG2 PRO A 109       9.794  -6.049   7.411  1.00  0.00           H  
ATOM   1704  HD1 PRO A 109       9.220  -4.492   5.400  1.00  0.00           H  
ATOM   1705  HD2 PRO A 109       7.961  -5.203   6.395  1.00  0.00           H  
ATOM   1706  N   PRO A 110      10.569  -1.104   9.007  1.00  0.00           N  
ATOM   1707  CA  PRO A 110      11.541  -0.046   8.772  1.00  0.00           C  
ATOM   1708  C   PRO A 110      12.828  -0.575   8.146  1.00  0.00           C  
ATOM   1709  O   PRO A 110      13.325  -1.611   8.558  1.00  0.00           O  
ATOM   1710  CB  PRO A 110      11.752   0.505  10.183  1.00  0.00           C  
ATOM   1711  CG  PRO A 110      11.708  -0.736  11.072  1.00  0.00           C  
ATOM   1712  CD  PRO A 110      10.567  -1.494  10.397  1.00  0.00           C  
ATOM   1713  HA  PRO A 110      11.157   0.772   8.151  1.00  0.00           H  
ATOM   1714  HB1 PRO A 110      12.586   1.202  10.217  1.00  0.00           H  
ATOM   1715  HB2 PRO A 110      10.826   1.068  10.370  1.00  0.00           H  
ATOM   1716  HG1 PRO A 110      12.613  -1.339  10.985  1.00  0.00           H  
ATOM   1717  HG2 PRO A 110      11.602  -0.507  12.132  1.00  0.00           H  
ATOM   1718  HD1 PRO A 110      10.595  -2.574  10.547  1.00  0.00           H  
ATOM   1719  HD2 PRO A 110       9.642  -1.182  10.874  1.00  0.00           H  
ATOM   1720  N   SER A 111      13.326   0.120   7.139  1.00  0.00           N  
ATOM   1721  CA  SER A 111      14.700  -0.099   6.714  1.00  0.00           C  
ATOM   1722  C   SER A 111      15.722   0.498   7.678  1.00  0.00           C  
ATOM   1723  O   SER A 111      15.471   1.566   8.208  1.00  0.00           O  
ATOM   1724  CB  SER A 111      14.790   0.552   5.335  1.00  0.00           C  
ATOM   1725  OG  SER A 111      16.036   0.102   4.829  1.00  0.00           O  
ATOM   1726  H   SER A 111      12.851   0.976   6.908  1.00  0.00           H  
ATOM   1727  HA  SER A 111      14.879  -1.168   6.634  1.00  0.00           H  
ATOM   1728  HB1 SER A 111      13.915   0.236   4.781  1.00  0.00           H  
ATOM   1729  HB2 SER A 111      14.771   1.642   5.445  1.00  0.00           H  
ATOM   1730  HG  SER A 111      16.034  -0.817   4.608  1.00  0.00           H  
ATOM   1731  N   SER A 112      16.906  -0.112   7.842  1.00  0.00           N  
ATOM   1732  CA  SER A 112      18.109   0.487   8.357  1.00  0.00           C  
ATOM   1733  C   SER A 112      18.081   0.836   9.837  1.00  0.00           C  
ATOM   1734  O   SER A 112      18.210   1.986  10.249  1.00  0.00           O  
ATOM   1735  CB  SER A 112      18.514   1.621   7.430  1.00  0.00           C  
ATOM   1736  OG  SER A 112      18.832   1.214   6.121  1.00  0.00           O  
ATOM   1737  H   SER A 112      17.014  -0.881   7.192  1.00  0.00           H  
ATOM   1738  HA  SER A 112      18.836  -0.327   8.250  1.00  0.00           H  
ATOM   1739  HB1 SER A 112      17.837   2.475   7.298  1.00  0.00           H  
ATOM   1740  HB2 SER A 112      19.408   2.107   7.793  1.00  0.00           H  
ATOM   1741  HG  SER A 112      18.067   0.728   5.847  1.00  0.00           H  
ATOM   1742  N   VAL A 113      17.796  -0.247  10.586  1.00  0.00           N  
ATOM   1743  CA  VAL A 113      17.871  -0.217  12.026  1.00  0.00           C  
ATOM   1744  C   VAL A 113      19.268  -0.097  12.601  1.00  0.00           C  
ATOM   1745  O   VAL A 113      20.194  -0.729  12.105  1.00  0.00           O  
ATOM   1746  CB  VAL A 113      17.209  -1.543  12.463  1.00  0.00           C  
ATOM   1747  CG1 VAL A 113      17.366  -1.873  13.943  1.00  0.00           C  
ATOM   1748  CG2 VAL A 113      15.793  -1.794  11.957  1.00  0.00           C  
ATOM   1749  H   VAL A 113      17.665  -1.168  10.205  1.00  0.00           H  
ATOM   1750  HA  VAL A 113      17.283   0.628  12.374  1.00  0.00           H  
ATOM   1751  HB  VAL A 113      17.887  -2.237  11.945  1.00  0.00           H  
ATOM   1752 1HG1 VAL A 113      18.396  -1.965  14.297  1.00  0.00           H  
ATOM   1753 2HG1 VAL A 113      16.709  -1.148  14.411  1.00  0.00           H  
ATOM   1754 3HG1 VAL A 113      16.923  -2.816  14.251  1.00  0.00           H  
ATOM   1755 1HG2 VAL A 113      15.541  -2.826  12.185  1.00  0.00           H  
ATOM   1756 2HG2 VAL A 113      15.086  -1.160  12.485  1.00  0.00           H  
ATOM   1757 3HG2 VAL A 113      15.807  -1.723  10.877  1.00  0.00           H  
ATOM   1758  N   LYS A 114      19.487   0.744  13.623  1.00  0.00           N  
ATOM   1759  CA  LYS A 114      20.744   0.824  14.318  1.00  0.00           C  
ATOM   1760  C   LYS A 114      20.563   0.272  15.727  1.00  0.00           C  
ATOM   1761  O   LYS A 114      19.549   0.453  16.373  1.00  0.00           O  
ATOM   1762  CB  LYS A 114      20.971   2.336  14.460  1.00  0.00           C  
ATOM   1763  CG  LYS A 114      21.342   2.870  13.071  1.00  0.00           C  
ATOM   1764  CD  LYS A 114      21.261   4.369  12.812  1.00  0.00           C  
ATOM   1765  CE  LYS A 114      21.545   4.592  11.333  1.00  0.00           C  
ATOM   1766  NZ  LYS A 114      21.635   6.023  10.964  1.00  0.00           N1+
ATOM   1767  H   LYS A 114      18.702   1.148  14.120  1.00  0.00           H  
ATOM   1768  HA  LYS A 114      21.609   0.341  13.871  1.00  0.00           H  
ATOM   1769  HB1 LYS A 114      20.076   2.848  14.816  1.00  0.00           H  
ATOM   1770  HB2 LYS A 114      21.806   2.632  15.103  1.00  0.00           H  
ATOM   1771  HG1 LYS A 114      22.317   2.417  12.895  1.00  0.00           H  
ATOM   1772  HG2 LYS A 114      20.749   2.365  12.299  1.00  0.00           H  
ATOM   1773  HD1 LYS A 114      20.307   4.821  13.069  1.00  0.00           H  
ATOM   1774  HD2 LYS A 114      22.056   4.785  13.445  1.00  0.00           H  
ATOM   1775  HE1 LYS A 114      22.529   4.260  10.947  1.00  0.00           H  
ATOM   1776  HE2 LYS A 114      20.922   4.038  10.640  1.00  0.00           H  
ATOM   1777  HZ1 LYS A 114      20.712   6.416  11.091  1.00  0.00           H  
ATOM   1778  HZ2 LYS A 114      22.370   6.399  11.547  1.00  0.00           H  
ATOM   1779  HZ3 LYS A 114      21.839   6.006   9.965  1.00  0.00           H  
ATOM   1780  N   ALA A 115      21.636  -0.330  16.210  1.00  0.00           N  
ATOM   1781  CA  ALA A 115      21.803  -0.730  17.611  1.00  0.00           C  
ATOM   1782  C   ALA A 115      23.179  -0.479  18.216  1.00  0.00           C  
ATOM   1783  O   ALA A 115      24.193  -0.671  17.560  1.00  0.00           O  
ATOM   1784  CB  ALA A 115      21.344  -2.164  17.868  1.00  0.00           C  
ATOM   1785  H   ALA A 115      22.389  -0.364  15.533  1.00  0.00           H  
ATOM   1786  HA  ALA A 115      21.106  -0.066  18.128  1.00  0.00           H  
ATOM   1787  HB1 ALA A 115      21.111  -2.346  18.917  1.00  0.00           H  
ATOM   1788  HB2 ALA A 115      20.457  -2.270  17.245  1.00  0.00           H  
ATOM   1789  HB3 ALA A 115      21.982  -2.958  17.480  1.00  0.00           H  
ATOM   1790  N   GLU A 116      23.181  -0.040  19.476  1.00  0.00           N  
ATOM   1791  CA  GLU A 116      24.375   0.449  20.121  1.00  0.00           C  
ATOM   1792  C   GLU A 116      24.091   0.216  21.600  1.00  0.00           C  
ATOM   1793  O   GLU A 116      22.978   0.387  22.086  1.00  0.00           O  
ATOM   1794  CB  GLU A 116      24.735   1.882  19.744  1.00  0.00           C  
ATOM   1795  CG  GLU A 116      26.089   2.463  20.159  1.00  0.00           C  
ATOM   1796  CD  GLU A 116      27.244   2.283  19.183  1.00  0.00           C  
ATOM   1797  OE1 GLU A 116      27.708   3.287  18.596  1.00  0.00           O  
ATOM   1798  OE2 GLU A 116      27.713   1.126  19.045  1.00  0.00           O1-
ATOM   1799  H   GLU A 116      22.337   0.183  19.963  1.00  0.00           H  
ATOM   1800  HA  GLU A 116      25.141  -0.225  19.734  1.00  0.00           H  
ATOM   1801  HB1 GLU A 116      24.788   2.003  18.654  1.00  0.00           H  
ATOM   1802  HB2 GLU A 116      23.948   2.536  20.101  1.00  0.00           H  
ATOM   1803  HG1 GLU A 116      25.920   3.531  20.269  1.00  0.00           H  
ATOM   1804  HG2 GLU A 116      26.398   2.085  21.130  1.00  0.00           H  
ATOM   1805  N   ILE A 117      25.151  -0.176  22.324  1.00  0.00           N  
ATOM   1806  CA  ILE A 117      25.157  -0.307  23.764  1.00  0.00           C  
ATOM   1807  C   ILE A 117      25.925   0.869  24.348  1.00  0.00           C  
ATOM   1808  O   ILE A 117      27.065   1.108  23.962  1.00  0.00           O  
ATOM   1809  CB  ILE A 117      25.855  -1.582  24.226  1.00  0.00           C  
ATOM   1810  CG1 ILE A 117      25.388  -2.855  23.523  1.00  0.00           C  
ATOM   1811  CG2 ILE A 117      25.701  -1.824  25.735  1.00  0.00           C  
ATOM   1812  CD  ILE A 117      26.287  -4.078  23.736  1.00  0.00           C  
ATOM   1813  H   ILE A 117      26.063  -0.229  21.877  1.00  0.00           H  
ATOM   1814  HA  ILE A 117      24.165  -0.325  24.220  1.00  0.00           H  
ATOM   1815  HB  ILE A 117      26.914  -1.403  24.040  1.00  0.00           H  
ATOM   1816 1HG1 ILE A 117      24.419  -3.213  23.859  1.00  0.00           H  
ATOM   1817 2HG1 ILE A 117      25.160  -2.666  22.472  1.00  0.00           H  
ATOM   1818 1HG2 ILE A 117      26.295  -2.590  26.217  1.00  0.00           H  
ATOM   1819 2HG2 ILE A 117      26.022  -0.922  26.267  1.00  0.00           H  
ATOM   1820 3HG2 ILE A 117      24.632  -1.993  25.911  1.00  0.00           H  
ATOM   1821  HD1 ILE A 117      26.305  -4.369  24.786  1.00  0.00           H  
ATOM   1822  HD2 ILE A 117      25.846  -4.981  23.293  1.00  0.00           H  
ATOM   1823  HD3 ILE A 117      27.277  -3.960  23.310  1.00  0.00           H  
ATOM   1824  N   THR A 118      25.206   1.593  25.215  1.00  0.00           N  
ATOM   1825  CA  THR A 118      25.744   2.726  25.938  1.00  0.00           C  
ATOM   1826  C   THR A 118      26.103   2.208  27.319  1.00  0.00           C  
ATOM   1827  O   THR A 118      25.232   1.931  28.146  1.00  0.00           O  
ATOM   1828  CB  THR A 118      24.715   3.848  25.995  1.00  0.00           C  
ATOM   1829  CG2 THR A 118      24.386   4.407  24.614  1.00  0.00           C  
ATOM   1830  OG1 THR A 118      23.467   3.378  26.450  1.00  0.00           O  
ATOM   1831  H   THR A 118      24.287   1.285  25.512  1.00  0.00           H  
ATOM   1832  HA  THR A 118      26.703   3.074  25.562  1.00  0.00           H  
ATOM   1833  HB  THR A 118      25.137   4.611  26.657  1.00  0.00           H  
ATOM   1834  HG1 THR A 118      23.532   2.518  26.830  1.00  0.00           H  
ATOM   1835 1HG2 THR A 118      23.621   5.151  24.422  1.00  0.00           H  
ATOM   1836 2HG2 THR A 118      25.263   4.974  24.268  1.00  0.00           H  
ATOM   1837 3HG2 THR A 118      24.245   3.586  23.903  1.00  0.00           H  
ATOM   1838  N   ILE A 119      27.355   1.848  27.614  1.00  0.00           N  
ATOM   1839  CA  ILE A 119      27.796   1.161  28.825  1.00  0.00           C  
ATOM   1840  C   ILE A 119      27.794   2.020  30.086  1.00  0.00           C  
ATOM   1841  O   ILE A 119      27.424   1.506  31.134  1.00  0.00           O  
ATOM   1842  CB  ILE A 119      29.181   0.632  28.470  1.00  0.00           C  
ATOM   1843  CG1 ILE A 119      29.094  -0.418  27.349  1.00  0.00           C  
ATOM   1844  CG2 ILE A 119      29.873  -0.113  29.612  1.00  0.00           C  
ATOM   1845  CD  ILE A 119      29.495   0.156  25.991  1.00  0.00           C  
ATOM   1846  H   ILE A 119      28.025   2.204  26.956  1.00  0.00           H  
ATOM   1847  HA  ILE A 119      27.132   0.315  29.022  1.00  0.00           H  
ATOM   1848  HB  ILE A 119      29.786   1.467  28.133  1.00  0.00           H  
ATOM   1849 1HG1 ILE A 119      29.939  -1.101  27.432  1.00  0.00           H  
ATOM   1850 2HG1 ILE A 119      28.229  -1.075  27.335  1.00  0.00           H  
ATOM   1851 1HG2 ILE A 119      30.886  -0.425  29.386  1.00  0.00           H  
ATOM   1852 2HG2 ILE A 119      29.815   0.466  30.532  1.00  0.00           H  
ATOM   1853 3HG2 ILE A 119      29.339  -1.018  29.899  1.00  0.00           H  
ATOM   1854  HD1 ILE A 119      30.532   0.464  26.075  1.00  0.00           H  
ATOM   1855  HD2 ILE A 119      29.544  -0.603  25.220  1.00  0.00           H  
ATOM   1856  HD3 ILE A 119      28.849   0.981  25.659  1.00  0.00           H  
ATOM   1857  N   ASN A 120      28.065   3.312  29.907  1.00  0.00           N  
ATOM   1858  CA  ASN A 120      28.073   4.192  31.058  1.00  0.00           C  
ATOM   1859  C   ASN A 120      26.698   4.510  31.633  1.00  0.00           C  
ATOM   1860  O   ASN A 120      26.631   4.949  32.763  1.00  0.00           O  
ATOM   1861  CB  ASN A 120      28.865   5.438  30.672  1.00  0.00           C  
ATOM   1862  CG  ASN A 120      28.212   6.314  29.610  1.00  0.00           C  
ATOM   1863  ND2 ASN A 120      28.150   7.603  29.971  1.00  0.00           N  
ATOM   1864  OD1 ASN A 120      27.559   5.909  28.647  1.00  0.00           O  
ATOM   1865  H   ASN A 120      28.415   3.696  29.039  1.00  0.00           H  
ATOM   1866  HA  ASN A 120      28.684   3.736  31.830  1.00  0.00           H  
ATOM   1867  HB1 ASN A 120      28.997   5.909  31.643  1.00  0.00           H  
ATOM   1868  HB2 ASN A 120      29.868   5.226  30.286  1.00  0.00           H  
ATOM   1869 1HD2 ASN A 120      28.545   7.876  30.862  1.00  0.00           H  
ATOM   1870 2HD2 ASN A 120      27.627   8.279  29.439  1.00  0.00           H  
ATOM   1871  N   ILE A 121      25.634   4.122  30.919  1.00  0.00           N  
ATOM   1872  CA  ILE A 121      24.304   3.932  31.433  1.00  0.00           C  
ATOM   1873  C   ILE A 121      24.024   2.459  31.671  1.00  0.00           C  
ATOM   1874  O   ILE A 121      23.673   2.076  32.780  1.00  0.00           O  
ATOM   1875  CB  ILE A 121      23.261   4.634  30.560  1.00  0.00           C  
ATOM   1876  CG1 ILE A 121      23.693   5.958  29.932  1.00  0.00           C  
ATOM   1877  CG2 ILE A 121      21.898   4.763  31.235  1.00  0.00           C  
ATOM   1878  CD  ILE A 121      23.960   7.149  30.854  1.00  0.00           C  
ATOM   1879  H   ILE A 121      25.731   3.674  30.019  1.00  0.00           H  
ATOM   1880  HA  ILE A 121      24.106   4.479  32.373  1.00  0.00           H  
ATOM   1881  HB  ILE A 121      23.099   4.133  29.609  1.00  0.00           H  
ATOM   1882 1HG1 ILE A 121      24.508   5.715  29.245  1.00  0.00           H  
ATOM   1883 2HG1 ILE A 121      23.004   6.213  29.120  1.00  0.00           H  
ATOM   1884 1HG2 ILE A 121      21.494   3.809  31.573  1.00  0.00           H  
ATOM   1885 2HG2 ILE A 121      22.169   5.444  32.036  1.00  0.00           H  
ATOM   1886 3HG2 ILE A 121      21.147   5.157  30.542  1.00  0.00           H  
ATOM   1887  HD1 ILE A 121      23.946   7.980  30.155  1.00  0.00           H  
ATOM   1888  HD2 ILE A 121      23.226   7.343  31.652  1.00  0.00           H  
ATOM   1889  HD3 ILE A 121      24.949   7.087  31.318  1.00  0.00           H  
ATOM   1890  N   GLY A 122      24.195   1.591  30.661  1.00  0.00           N  
ATOM   1891  CA  GLY A 122      23.906   0.179  30.679  1.00  0.00           C  
ATOM   1892  C   GLY A 122      22.814  -0.319  29.725  1.00  0.00           C  
ATOM   1893  O   GLY A 122      22.423  -1.472  29.773  1.00  0.00           O  
ATOM   1894  H   GLY A 122      24.256   1.922  29.712  1.00  0.00           H  
ATOM   1895  HA1 GLY A 122      24.831  -0.344  30.463  1.00  0.00           H  
ATOM   1896  HA2 GLY A 122      23.655  -0.114  31.708  1.00  0.00           H  
ATOM   1897  N   LEU A 123      22.380   0.558  28.824  1.00  0.00           N  
ATOM   1898  CA  LEU A 123      21.245   0.339  27.949  1.00  0.00           C  
ATOM   1899  C   LEU A 123      21.684  -0.126  26.581  1.00  0.00           C  
ATOM   1900  O   LEU A 123      22.693   0.322  26.035  1.00  0.00           O  
ATOM   1901  CB  LEU A 123      20.535   1.694  27.818  1.00  0.00           C  
ATOM   1902  CG  LEU A 123      20.105   2.380  29.116  1.00  0.00           C  
ATOM   1903  CD1 LEU A 123      19.465   3.745  28.885  1.00  0.00           C  
ATOM   1904  CD2 LEU A 123      19.199   1.432  29.902  1.00  0.00           C  
ATOM   1905  H   LEU A 123      22.985   1.353  28.667  1.00  0.00           H  
ATOM   1906  HA  LEU A 123      20.540  -0.416  28.326  1.00  0.00           H  
ATOM   1907  HB1 LEU A 123      21.203   2.270  27.190  1.00  0.00           H  
ATOM   1908  HB2 LEU A 123      19.699   1.478  27.154  1.00  0.00           H  
ATOM   1909  HG  LEU A 123      20.930   2.636  29.790  1.00  0.00           H  
ATOM   1910 1HD1 LEU A 123      18.666   3.869  28.152  1.00  0.00           H  
ATOM   1911 2HD1 LEU A 123      19.098   4.101  29.834  1.00  0.00           H  
ATOM   1912 3HD1 LEU A 123      20.250   4.491  28.688  1.00  0.00           H  
ATOM   1913 1HD2 LEU A 123      18.355   0.956  29.389  1.00  0.00           H  
ATOM   1914 2HD2 LEU A 123      19.813   0.696  30.424  1.00  0.00           H  
ATOM   1915 3HD2 LEU A 123      18.712   1.928  30.741  1.00  0.00           H  
ATOM   1916  N   LEU A 124      20.914  -0.972  25.907  1.00  0.00           N  
ATOM   1917  CA  LEU A 124      20.870  -1.131  24.467  1.00  0.00           C  
ATOM   1918  C   LEU A 124      20.003   0.042  24.024  1.00  0.00           C  
ATOM   1919  O   LEU A 124      18.870   0.213  24.490  1.00  0.00           O  
ATOM   1920  CB  LEU A 124      20.232  -2.436  24.054  1.00  0.00           C  
ATOM   1921  CG  LEU A 124      20.131  -2.866  22.573  1.00  0.00           C  
ATOM   1922  CD1 LEU A 124      21.464  -2.815  21.828  1.00  0.00           C  
ATOM   1923  CD2 LEU A 124      19.473  -4.241  22.490  1.00  0.00           C  
ATOM   1924  H   LEU A 124      20.085  -1.399  26.314  1.00  0.00           H  
ATOM   1925  HA  LEU A 124      21.841  -1.023  23.991  1.00  0.00           H  
ATOM   1926  HB1 LEU A 124      20.787  -3.242  24.525  1.00  0.00           H  
ATOM   1927  HB2 LEU A 124      19.222  -2.555  24.460  1.00  0.00           H  
ATOM   1928  HG  LEU A 124      19.467  -2.141  22.111  1.00  0.00           H  
ATOM   1929 1HD1 LEU A 124      21.707  -1.773  21.580  1.00  0.00           H  
ATOM   1930 2HD1 LEU A 124      22.315  -3.179  22.411  1.00  0.00           H  
ATOM   1931 3HD1 LEU A 124      21.472  -3.495  20.988  1.00  0.00           H  
ATOM   1932 1HD2 LEU A 124      18.461  -4.230  22.906  1.00  0.00           H  
ATOM   1933 2HD2 LEU A 124      19.370  -4.642  21.479  1.00  0.00           H  
ATOM   1934 3HD2 LEU A 124      20.036  -4.937  23.111  1.00  0.00           H  
ATOM   1935  N   LYS A 125      20.510   0.877  23.117  1.00  0.00           N  
ATOM   1936  CA  LYS A 125      19.774   1.881  22.385  1.00  0.00           C  
ATOM   1937  C   LYS A 125      19.454   1.260  21.033  1.00  0.00           C  
ATOM   1938  O   LYS A 125      20.321   0.747  20.336  1.00  0.00           O  
ATOM   1939  CB  LYS A 125      20.686   3.089  22.169  1.00  0.00           C  
ATOM   1940  CG  LYS A 125      19.908   4.283  21.617  1.00  0.00           C  
ATOM   1941  CD  LYS A 125      20.725   5.170  20.690  1.00  0.00           C  
ATOM   1942  CE  LYS A 125      19.810   6.153  19.958  1.00  0.00           C  
ATOM   1943  NZ  LYS A 125      20.546   7.060  19.081  1.00  0.00           N1+
ATOM   1944  H   LYS A 125      21.471   0.824  22.820  1.00  0.00           H  
ATOM   1945  HA  LYS A 125      18.870   2.194  22.901  1.00  0.00           H  
ATOM   1946  HB1 LYS A 125      21.220   3.372  23.071  1.00  0.00           H  
ATOM   1947  HB2 LYS A 125      21.410   2.865  21.382  1.00  0.00           H  
ATOM   1948  HG1 LYS A 125      19.154   3.817  20.994  1.00  0.00           H  
ATOM   1949  HG2 LYS A 125      19.341   4.758  22.425  1.00  0.00           H  
ATOM   1950  HD1 LYS A 125      21.458   5.755  21.264  1.00  0.00           H  
ATOM   1951  HD2 LYS A 125      21.372   4.646  19.983  1.00  0.00           H  
ATOM   1952  HE1 LYS A 125      19.107   5.568  19.365  1.00  0.00           H  
ATOM   1953  HE2 LYS A 125      19.292   6.759  20.706  1.00  0.00           H  
ATOM   1954  HZ1 LYS A 125      19.862   7.694  18.689  1.00  0.00           H  
ATOM   1955  HZ2 LYS A 125      21.210   7.595  19.634  1.00  0.00           H  
ATOM   1956  HZ3 LYS A 125      21.042   6.704  18.273  1.00  0.00           H  
ATOM   1957  N   ILE A 126      18.195   1.380  20.578  1.00  0.00           N  
ATOM   1958  CA  ILE A 126      17.774   0.837  19.296  1.00  0.00           C  
ATOM   1959  C   ILE A 126      17.097   2.042  18.655  1.00  0.00           C  
ATOM   1960  O   ILE A 126      16.389   2.866  19.222  1.00  0.00           O  
ATOM   1961  CB  ILE A 126      16.753  -0.301  19.472  1.00  0.00           C  
ATOM   1962  CG1 ILE A 126      17.117  -1.359  20.502  1.00  0.00           C  
ATOM   1963  CG2 ILE A 126      16.564  -1.052  18.160  1.00  0.00           C  
ATOM   1964  CD  ILE A 126      16.940  -1.141  22.002  1.00  0.00           C  
ATOM   1965  H   ILE A 126      17.479   1.924  21.026  1.00  0.00           H  
ATOM   1966  HA  ILE A 126      18.649   0.465  18.789  1.00  0.00           H  
ATOM   1967  HB  ILE A 126      15.759   0.111  19.698  1.00  0.00           H  
ATOM   1968 1HG1 ILE A 126      16.465  -2.214  20.329  1.00  0.00           H  
ATOM   1969 2HG1 ILE A 126      18.141  -1.761  20.456  1.00  0.00           H  
ATOM   1970 1HG2 ILE A 126      15.951  -1.957  18.228  1.00  0.00           H  
ATOM   1971 2HG2 ILE A 126      16.273  -0.503  17.260  1.00  0.00           H  
ATOM   1972 3HG2 ILE A 126      17.489  -1.574  17.904  1.00  0.00           H  
ATOM   1973  HD1 ILE A 126      17.335  -2.018  22.483  1.00  0.00           H  
ATOM   1974  HD2 ILE A 126      17.522  -0.297  22.355  1.00  0.00           H  
ATOM   1975  HD3 ILE A 126      15.888  -1.030  22.278  1.00  0.00           H  
ATOM   1976  N   SER A 127      17.321   2.185  17.345  1.00  0.00           N  
ATOM   1977  CA  SER A 127      16.706   3.211  16.504  1.00  0.00           C  
ATOM   1978  C   SER A 127      16.545   2.750  15.073  1.00  0.00           C  
ATOM   1979  O   SER A 127      17.135   1.725  14.704  1.00  0.00           O  
ATOM   1980  CB  SER A 127      17.314   4.615  16.687  1.00  0.00           C  
ATOM   1981  OG  SER A 127      18.685   4.706  16.362  1.00  0.00           O  
ATOM   1982  H   SER A 127      18.037   1.641  16.868  1.00  0.00           H  
ATOM   1983  HA  SER A 127      15.655   3.172  16.790  1.00  0.00           H  
ATOM   1984  HB1 SER A 127      16.802   5.272  16.006  1.00  0.00           H  
ATOM   1985  HB2 SER A 127      17.118   4.973  17.697  1.00  0.00           H  
ATOM   1986  HG  SER A 127      19.237   4.160  16.914  1.00  0.00           H  
ATOM   1987  N   TRP A 128      15.802   3.515  14.281  1.00  0.00           N  
ATOM   1988  CA  TRP A 128      15.571   3.104  12.919  1.00  0.00           C  
ATOM   1989  C   TRP A 128      15.124   4.351  12.168  1.00  0.00           C  
ATOM   1990  O   TRP A 128      14.893   5.349  12.838  1.00  0.00           O  
ATOM   1991  CB  TRP A 128      14.470   2.045  12.754  1.00  0.00           C  
ATOM   1992  CG  TRP A 128      13.196   2.175  13.510  1.00  0.00           C  
ATOM   1993  CD1 TRP A 128      12.072   2.796  13.086  1.00  0.00           C  
ATOM   1994  CD2 TRP A 128      12.915   1.662  14.848  1.00  0.00           C  
ATOM   1995  CE2 TRP A 128      11.619   2.151  15.204  1.00  0.00           C  
ATOM   1996  CE3 TRP A 128      13.647   0.917  15.781  1.00  0.00           C  
ATOM   1997  NE1 TRP A 128      11.138   2.868  14.122  1.00  0.00           N  
ATOM   1998  CZ2 TRP A 128      11.125   2.026  16.512  1.00  0.00           C  
ATOM   1999  CZ3 TRP A 128      13.124   0.712  17.058  1.00  0.00           C  
ATOM   2000  CH2 TRP A 128      11.888   1.292  17.414  1.00  0.00           C  
ATOM   2001  H   TRP A 128      15.534   4.453  14.550  1.00  0.00           H  
ATOM   2002  HA  TRP A 128      16.486   2.671  12.513  1.00  0.00           H  
ATOM   2003  HB1 TRP A 128      14.255   1.894  11.694  1.00  0.00           H  
ATOM   2004  HB2 TRP A 128      14.927   1.079  12.996  1.00  0.00           H  
ATOM   2005  HD1 TRP A 128      11.893   3.235  12.135  1.00  0.00           H  
ATOM   2006  HE1 TRP A 128      10.245   3.321  14.029  1.00  0.00           H  
ATOM   2007  HE3 TRP A 128      14.621   0.585  15.414  1.00  0.00           H  
ATOM   2008  HZ2 TRP A 128      10.142   2.358  16.798  1.00  0.00           H  
ATOM   2009  HZ3 TRP A 128      13.646   0.125  17.800  1.00  0.00           H  
ATOM   2010  HH2 TRP A 128      11.465   1.158  18.392  1.00  0.00           H  
ATOM   2011  N   GLU A 129      14.979   4.350  10.838  1.00  0.00           N  
ATOM   2012  CA  GLU A 129      14.263   5.395  10.146  1.00  0.00           C  
ATOM   2013  C   GLU A 129      12.950   4.815   9.660  1.00  0.00           C  
ATOM   2014  O   GLU A 129      12.860   3.655   9.279  1.00  0.00           O  
ATOM   2015  CB  GLU A 129      15.045   5.812   8.889  1.00  0.00           C  
ATOM   2016  CG  GLU A 129      14.508   7.058   8.168  1.00  0.00           C  
ATOM   2017  CD  GLU A 129      14.065   8.174   9.107  1.00  0.00           C  
ATOM   2018  OE1 GLU A 129      14.937   8.851   9.701  1.00  0.00           O  
ATOM   2019  OE2 GLU A 129      12.863   8.295   9.412  1.00  0.00           O1-
ATOM   2020  H   GLU A 129      15.217   3.503  10.338  1.00  0.00           H  
ATOM   2021  HA  GLU A 129      14.014   6.203  10.815  1.00  0.00           H  
ATOM   2022  HB1 GLU A 129      16.052   6.040   9.213  1.00  0.00           H  
ATOM   2023  HB2 GLU A 129      15.114   5.013   8.139  1.00  0.00           H  
ATOM   2024  HG1 GLU A 129      15.296   7.515   7.571  1.00  0.00           H  
ATOM   2025  HG2 GLU A 129      13.732   6.863   7.435  1.00  0.00           H  
ATOM   2026  N   LYS A 130      11.883   5.617   9.577  1.00  0.00           N  
ATOM   2027  CA  LYS A 130      10.476   5.276   9.591  1.00  0.00           C  
ATOM   2028  C   LYS A 130      10.176   4.644   8.230  1.00  0.00           C  
ATOM   2029  O   LYS A 130      10.677   5.049   7.192  1.00  0.00           O  
ATOM   2030  CB  LYS A 130       9.546   6.458   9.848  1.00  0.00           C  
ATOM   2031  CG  LYS A 130       9.392   7.488   8.719  1.00  0.00           C  
ATOM   2032  CD  LYS A 130       8.829   8.823   9.227  1.00  0.00           C  
ATOM   2033  CE  LYS A 130       8.614   9.932   8.187  1.00  0.00           C  
ATOM   2034  NZ  LYS A 130       7.288   9.842   7.542  1.00  0.00           N1+
ATOM   2035  H   LYS A 130      12.086   6.618   9.558  1.00  0.00           H  
ATOM   2036  HA  LYS A 130      10.469   4.525  10.381  1.00  0.00           H  
ATOM   2037  HB1 LYS A 130       8.578   6.010  10.075  1.00  0.00           H  
ATOM   2038  HB2 LYS A 130       9.758   6.959  10.780  1.00  0.00           H  
ATOM   2039  HG1 LYS A 130      10.322   7.715   8.232  1.00  0.00           H  
ATOM   2040  HG2 LYS A 130       8.678   7.092   7.996  1.00  0.00           H  
ATOM   2041  HD1 LYS A 130       7.888   8.715   9.784  1.00  0.00           H  
ATOM   2042  HD2 LYS A 130       9.574   9.168   9.940  1.00  0.00           H  
ATOM   2043  HE1 LYS A 130       8.565  10.871   8.728  1.00  0.00           H  
ATOM   2044  HE2 LYS A 130       9.367   9.958   7.420  1.00  0.00           H  
ATOM   2045  HZ1 LYS A 130       6.575   9.786   8.239  1.00  0.00           H  
ATOM   2046  HZ2 LYS A 130       7.212  10.761   7.112  1.00  0.00           H  
ATOM   2047  HZ3 LYS A 130       7.156   9.051   6.931  1.00  0.00           H  
ATOM   2048  N   PRO A 131       9.194   3.736   8.185  1.00  0.00           N  
ATOM   2049  CA  PRO A 131       8.753   3.123   6.963  1.00  0.00           C  
ATOM   2050  C   PRO A 131       7.809   4.046   6.210  1.00  0.00           C  
ATOM   2051  O   PRO A 131       7.309   5.052   6.719  1.00  0.00           O  
ATOM   2052  CB  PRO A 131       7.901   1.926   7.379  1.00  0.00           C  
ATOM   2053  CG  PRO A 131       7.302   2.371   8.707  1.00  0.00           C  
ATOM   2054  CD  PRO A 131       8.454   3.170   9.312  1.00  0.00           C  
ATOM   2055  HA  PRO A 131       9.578   2.760   6.356  1.00  0.00           H  
ATOM   2056  HB1 PRO A 131       7.207   1.541   6.626  1.00  0.00           H  
ATOM   2057  HB2 PRO A 131       8.657   1.142   7.382  1.00  0.00           H  
ATOM   2058  HG1 PRO A 131       6.557   3.135   8.475  1.00  0.00           H  
ATOM   2059  HG2 PRO A 131       6.895   1.647   9.425  1.00  0.00           H  
ATOM   2060  HD1 PRO A 131       8.125   3.877  10.091  1.00  0.00           H  
ATOM   2061  HD2 PRO A 131       9.098   2.454   9.824  1.00  0.00           H  
ATOM   2062  N   VAL A 132       7.616   3.786   4.919  1.00  0.00           N  
ATOM   2063  CA  VAL A 132       6.924   4.521   3.857  1.00  0.00           C  
ATOM   2064  C   VAL A 132       5.470   4.849   4.112  1.00  0.00           C  
ATOM   2065  O   VAL A 132       4.925   5.765   3.500  1.00  0.00           O  
ATOM   2066  CB  VAL A 132       7.174   3.934   2.458  1.00  0.00           C  
ATOM   2067  CG1 VAL A 132       8.625   3.996   2.003  1.00  0.00           C  
ATOM   2068  CG2 VAL A 132       6.576   2.539   2.245  1.00  0.00           C  
ATOM   2069  H   VAL A 132       8.004   2.899   4.640  1.00  0.00           H  
ATOM   2070  HA  VAL A 132       7.396   5.485   3.870  1.00  0.00           H  
ATOM   2071  HB  VAL A 132       6.571   4.569   1.826  1.00  0.00           H  
ATOM   2072 1HG1 VAL A 132       8.639   4.026   0.913  1.00  0.00           H  
ATOM   2073 2HG1 VAL A 132       9.107   4.929   2.286  1.00  0.00           H  
ATOM   2074 3HG1 VAL A 132       9.340   3.221   2.316  1.00  0.00           H  
ATOM   2075 1HG2 VAL A 132       6.988   1.942   3.026  1.00  0.00           H  
ATOM   2076 2HG2 VAL A 132       5.496   2.571   2.090  1.00  0.00           H  
ATOM   2077 3HG2 VAL A 132       7.103   2.084   1.396  1.00  0.00           H  
ATOM   2078  N   PHE A 133       4.773   4.103   4.979  1.00  0.00           N  
ATOM   2079  CA  PHE A 133       3.439   4.392   5.464  1.00  0.00           C  
ATOM   2080  C   PHE A 133       3.526   5.492   6.505  1.00  0.00           C  
ATOM   2081  O   PHE A 133       4.453   5.419   7.318  1.00  0.00           O  
ATOM   2082  CB  PHE A 133       2.947   3.068   6.061  1.00  0.00           C  
ATOM   2083  CG  PHE A 133       1.465   3.106   6.335  1.00  0.00           C  
ATOM   2084  CD1 PHE A 133       0.976   3.691   7.514  1.00  0.00           C  
ATOM   2085  CD2 PHE A 133       0.513   2.509   5.491  1.00  0.00           C  
ATOM   2086  CE1 PHE A 133      -0.386   3.910   7.749  1.00  0.00           C  
ATOM   2087  CE2 PHE A 133      -0.849   2.718   5.726  1.00  0.00           C  
ATOM   2088  CZ  PHE A 133      -1.309   3.464   6.815  1.00  0.00           C  
ATOM   2089  H   PHE A 133       5.257   3.357   5.450  1.00  0.00           H  
ATOM   2090  HA  PHE A 133       2.850   4.658   4.582  1.00  0.00           H  
ATOM   2091  HB1 PHE A 133       3.075   2.379   5.221  1.00  0.00           H  
ATOM   2092  HB2 PHE A 133       3.485   2.862   6.983  1.00  0.00           H  
ATOM   2093  HD1 PHE A 133       1.650   4.096   8.267  1.00  0.00           H  
ATOM   2094  HD2 PHE A 133       0.761   1.991   4.582  1.00  0.00           H  
ATOM   2095  HE1 PHE A 133      -0.614   4.438   8.658  1.00  0.00           H  
ATOM   2096  HE2 PHE A 133      -1.573   2.193   5.113  1.00  0.00           H  
ATOM   2097  HZ  PHE A 133      -2.371   3.625   6.941  1.00  0.00           H  
ATOM   2098  N   PRO A 134       2.707   6.546   6.552  1.00  0.00           N  
ATOM   2099  CA  PRO A 134       3.035   7.718   7.364  1.00  0.00           C  
ATOM   2100  C   PRO A 134       2.811   7.485   8.863  1.00  0.00           C  
ATOM   2101  O   PRO A 134       1.855   6.817   9.219  1.00  0.00           O  
ATOM   2102  CB  PRO A 134       2.188   8.872   6.842  1.00  0.00           C  
ATOM   2103  CG  PRO A 134       0.996   8.163   6.157  1.00  0.00           C  
ATOM   2104  CD  PRO A 134       1.548   6.807   5.738  1.00  0.00           C  
ATOM   2105  HA  PRO A 134       4.053   8.066   7.169  1.00  0.00           H  
ATOM   2106  HB1 PRO A 134       1.799   9.568   7.571  1.00  0.00           H  
ATOM   2107  HB2 PRO A 134       2.804   9.587   6.295  1.00  0.00           H  
ATOM   2108  HG1 PRO A 134       0.174   8.056   6.864  1.00  0.00           H  
ATOM   2109  HG2 PRO A 134       0.745   8.731   5.256  1.00  0.00           H  
ATOM   2110  HD1 PRO A 134       0.854   5.972   5.925  1.00  0.00           H  
ATOM   2111  HD2 PRO A 134       1.962   6.841   4.730  1.00  0.00           H  
ATOM   2112  N   GLU A 135       3.734   7.922   9.697  1.00  0.00           N  
ATOM   2113  CA  GLU A 135       3.951   7.683  11.118  1.00  0.00           C  
ATOM   2114  C   GLU A 135       2.912   8.374  12.014  1.00  0.00           C  
ATOM   2115  O   GLU A 135       2.255   9.359  11.673  1.00  0.00           O  
ATOM   2116  CB  GLU A 135       5.346   8.184  11.474  1.00  0.00           C  
ATOM   2117  CG  GLU A 135       5.734   9.647  11.576  1.00  0.00           C  
ATOM   2118  CD  GLU A 135       5.932  10.419  10.297  1.00  0.00           C  
ATOM   2119  OE1 GLU A 135       6.614  11.475  10.301  1.00  0.00           O  
ATOM   2120  OE2 GLU A 135       5.501   9.856   9.275  1.00  0.00           O1-
ATOM   2121  H   GLU A 135       4.360   8.647   9.360  1.00  0.00           H  
ATOM   2122  HA  GLU A 135       3.818   6.622  11.327  1.00  0.00           H  
ATOM   2123  HB1 GLU A 135       5.625   7.785  12.444  1.00  0.00           H  
ATOM   2124  HB2 GLU A 135       6.111   7.820  10.776  1.00  0.00           H  
ATOM   2125  HG1 GLU A 135       5.067  10.221  12.234  1.00  0.00           H  
ATOM   2126  HG2 GLU A 135       6.742   9.685  11.990  1.00  0.00           H  
ATOM   2127  N   ASN A 136       2.911   7.873  13.254  1.00  0.00           N  
ATOM   2128  CA  ASN A 136       2.044   8.216  14.361  1.00  0.00           C  
ATOM   2129  C   ASN A 136       0.861   7.256  14.426  1.00  0.00           C  
ATOM   2130  O   ASN A 136       0.167   7.071  13.433  1.00  0.00           O  
ATOM   2131  CB  ASN A 136       1.622   9.682  14.470  1.00  0.00           C  
ATOM   2132  CG  ASN A 136       0.905   9.966  15.778  1.00  0.00           C  
ATOM   2133  ND2 ASN A 136      -0.339  10.466  15.843  1.00  0.00           N  
ATOM   2134  OD1 ASN A 136       1.513   9.720  16.820  1.00  0.00           O  
ATOM   2135  H   ASN A 136       3.685   7.309  13.547  1.00  0.00           H  
ATOM   2136  HA  ASN A 136       2.611   8.170  15.293  1.00  0.00           H  
ATOM   2137  HB1 ASN A 136       2.456  10.389  14.494  1.00  0.00           H  
ATOM   2138  HB2 ASN A 136       0.933   9.947  13.668  1.00  0.00           H  
ATOM   2139 1HD2 ASN A 136      -0.857  10.582  14.971  1.00  0.00           H  
ATOM   2140 2HD2 ASN A 136      -0.646  10.923  16.693  1.00  0.00           H  
ATOM   2141  N   ASN A 137       0.612   6.684  15.605  1.00  0.00           N  
ATOM   2142  CA  ASN A 137      -0.604   5.924  15.869  1.00  0.00           C  
ATOM   2143  C   ASN A 137      -0.480   4.465  15.469  1.00  0.00           C  
ATOM   2144  O   ASN A 137      -1.474   3.747  15.365  1.00  0.00           O  
ATOM   2145  CB  ASN A 137      -1.907   6.554  15.375  1.00  0.00           C  
ATOM   2146  CG  ASN A 137      -3.177   6.203  16.150  1.00  0.00           C  
ATOM   2147  ND2 ASN A 137      -4.303   6.105  15.445  1.00  0.00           N  
ATOM   2148  OD1 ASN A 137      -3.101   6.093  17.360  1.00  0.00           O  
ATOM   2149  H   ASN A 137       1.358   6.829  16.257  1.00  0.00           H  
ATOM   2150  HA  ASN A 137      -0.598   5.903  16.959  1.00  0.00           H  
ATOM   2151  HB1 ASN A 137      -1.905   7.634  15.256  1.00  0.00           H  
ATOM   2152  HB2 ASN A 137      -2.170   6.252  14.354  1.00  0.00           H  
ATOM   2153 1HD2 ASN A 137      -4.292   6.345  14.466  1.00  0.00           H  
ATOM   2154 2HD2 ASN A 137      -5.156   6.108  15.972  1.00  0.00           H  
ATOM   2155  N   LEU A 138       0.715   3.955  15.173  1.00  0.00           N  
ATOM   2156  CA  LEU A 138       1.107   2.578  14.964  1.00  0.00           C  
ATOM   2157  C   LEU A 138       1.625   2.121  16.315  1.00  0.00           C  
ATOM   2158  O   LEU A 138       2.186   2.915  17.078  1.00  0.00           O  
ATOM   2159  CB  LEU A 138       2.299   2.688  13.988  1.00  0.00           C  
ATOM   2160  CG  LEU A 138       1.974   2.796  12.507  1.00  0.00           C  
ATOM   2161  CD1 LEU A 138       1.514   4.203  12.136  1.00  0.00           C  
ATOM   2162  CD2 LEU A 138       3.270   2.407  11.762  1.00  0.00           C  
ATOM   2163  H   LEU A 138       1.479   4.550  15.446  1.00  0.00           H  
ATOM   2164  HA  LEU A 138       0.373   1.922  14.510  1.00  0.00           H  
ATOM   2165  HB1 LEU A 138       3.073   3.384  14.332  1.00  0.00           H  
ATOM   2166  HB2 LEU A 138       2.797   1.722  14.100  1.00  0.00           H  
ATOM   2167  HG  LEU A 138       1.231   2.060  12.184  1.00  0.00           H  
ATOM   2168 1HD1 LEU A 138       1.418   4.233  11.046  1.00  0.00           H  
ATOM   2169 2HD1 LEU A 138       0.580   4.555  12.573  1.00  0.00           H  
ATOM   2170 3HD1 LEU A 138       2.187   4.968  12.519  1.00  0.00           H  
ATOM   2171 1HD2 LEU A 138       3.215   2.327  10.682  1.00  0.00           H  
ATOM   2172 2HD2 LEU A 138       3.953   3.182  12.115  1.00  0.00           H  
ATOM   2173 3HD2 LEU A 138       3.646   1.490  12.203  1.00  0.00           H  
ATOM   2174  N   GLN A 139       1.525   0.810  16.514  1.00  0.00           N  
ATOM   2175  CA  GLN A 139       2.308  -0.014  17.427  1.00  0.00           C  
ATOM   2176  C   GLN A 139       3.525  -0.504  16.651  1.00  0.00           C  
ATOM   2177  O   GLN A 139       3.393  -0.945  15.500  1.00  0.00           O  
ATOM   2178  CB  GLN A 139       1.435  -1.152  17.983  1.00  0.00           C  
ATOM   2179  CG  GLN A 139       1.915  -1.789  19.274  1.00  0.00           C  
ATOM   2180  CD  GLN A 139       1.394  -1.104  20.532  1.00  0.00           C  
ATOM   2181  NE2 GLN A 139       1.406  -1.834  21.652  1.00  0.00           N  
ATOM   2182  OE1 GLN A 139       1.105   0.084  20.472  1.00  0.00           O  
ATOM   2183  H   GLN A 139       1.192   0.238  15.753  1.00  0.00           H  
ATOM   2184  HA  GLN A 139       2.710   0.608  18.229  1.00  0.00           H  
ATOM   2185  HB1 GLN A 139       0.421  -0.780  18.129  1.00  0.00           H  
ATOM   2186  HB2 GLN A 139       1.374  -1.982  17.282  1.00  0.00           H  
ATOM   2187  HG1 GLN A 139       1.553  -2.822  19.262  1.00  0.00           H  
ATOM   2188  HG2 GLN A 139       2.995  -1.870  19.268  1.00  0.00           H  
ATOM   2189 1HE2 GLN A 139       1.674  -2.802  21.612  1.00  0.00           H  
ATOM   2190 2HE2 GLN A 139       1.029  -1.378  22.461  1.00  0.00           H  
ATOM   2191  N   PHE A 140       4.662  -0.556  17.345  1.00  0.00           N  
ATOM   2192  CA  PHE A 140       5.919  -1.135  16.940  1.00  0.00           C  
ATOM   2193  C   PHE A 140       6.363  -2.173  17.971  1.00  0.00           C  
ATOM   2194  O   PHE A 140       6.097  -2.065  19.170  1.00  0.00           O  
ATOM   2195  CB  PHE A 140       6.991  -0.067  16.804  1.00  0.00           C  
ATOM   2196  CG  PHE A 140       7.293   0.387  15.386  1.00  0.00           C  
ATOM   2197  CD1 PHE A 140       8.527   0.107  14.800  1.00  0.00           C  
ATOM   2198  CD2 PHE A 140       6.290   1.089  14.713  1.00  0.00           C  
ATOM   2199  CE1 PHE A 140       8.758   0.589  13.512  1.00  0.00           C  
ATOM   2200  CE2 PHE A 140       6.532   1.472  13.374  1.00  0.00           C  
ATOM   2201  CZ  PHE A 140       7.824   1.402  12.869  1.00  0.00           C  
ATOM   2202  H   PHE A 140       4.556  -0.207  18.285  1.00  0.00           H  
ATOM   2203  HA  PHE A 140       5.857  -1.715  16.009  1.00  0.00           H  
ATOM   2204  HB1 PHE A 140       6.811   0.831  17.404  1.00  0.00           H  
ATOM   2205  HB2 PHE A 140       7.911  -0.340  17.328  1.00  0.00           H  
ATOM   2206  HD1 PHE A 140       9.269  -0.398  15.413  1.00  0.00           H  
ATOM   2207  HD2 PHE A 140       5.365   1.411  15.179  1.00  0.00           H  
ATOM   2208  HE1 PHE A 140       9.593   0.246  12.915  1.00  0.00           H  
ATOM   2209  HE2 PHE A 140       5.730   1.926  12.811  1.00  0.00           H  
ATOM   2210  HZ  PHE A 140       7.976   1.644  11.819  1.00  0.00           H  
ATOM   2211  N   GLN A 141       7.132  -3.116  17.453  1.00  0.00           N  
ATOM   2212  CA  GLN A 141       7.758  -4.222  18.165  1.00  0.00           C  
ATOM   2213  C   GLN A 141       9.250  -4.250  17.910  1.00  0.00           C  
ATOM   2214  O   GLN A 141       9.653  -4.106  16.742  1.00  0.00           O  
ATOM   2215  CB  GLN A 141       6.960  -5.478  17.831  1.00  0.00           C  
ATOM   2216  CG  GLN A 141       6.843  -6.460  19.000  1.00  0.00           C  
ATOM   2217  CD  GLN A 141       6.064  -7.716  18.636  1.00  0.00           C  
ATOM   2218  NE2 GLN A 141       4.965  -8.095  19.292  1.00  0.00           N  
ATOM   2219  OE1 GLN A 141       6.524  -8.451  17.767  1.00  0.00           O  
ATOM   2220  H   GLN A 141       7.307  -3.194  16.454  1.00  0.00           H  
ATOM   2221  HA  GLN A 141       7.513  -4.084  19.214  1.00  0.00           H  
ATOM   2222  HB1 GLN A 141       5.978  -5.095  17.557  1.00  0.00           H  
ATOM   2223  HB2 GLN A 141       7.417  -6.034  17.002  1.00  0.00           H  
ATOM   2224  HG1 GLN A 141       7.824  -6.772  19.363  1.00  0.00           H  
ATOM   2225  HG2 GLN A 141       6.296  -5.934  19.788  1.00  0.00           H  
ATOM   2226 1HE2 GLN A 141       4.438  -7.549  19.950  1.00  0.00           H  
ATOM   2227 2HE2 GLN A 141       4.673  -9.037  19.110  1.00  0.00           H  
ATOM   2228  N   ILE A 142      10.118  -4.483  18.894  1.00  0.00           N  
ATOM   2229  CA  ILE A 142      11.559  -4.612  18.759  1.00  0.00           C  
ATOM   2230  C   ILE A 142      11.967  -5.929  19.410  1.00  0.00           C  
ATOM   2231  O   ILE A 142      11.664  -6.092  20.578  1.00  0.00           O  
ATOM   2232  CB  ILE A 142      12.237  -3.377  19.372  1.00  0.00           C  
ATOM   2233  CG1 ILE A 142      11.768  -2.000  18.882  1.00  0.00           C  
ATOM   2234  CG2 ILE A 142      13.749  -3.425  19.158  1.00  0.00           C  
ATOM   2235  CD  ILE A 142      10.759  -1.329  19.818  1.00  0.00           C  
ATOM   2236  H   ILE A 142       9.775  -4.597  19.842  1.00  0.00           H  
ATOM   2237  HA  ILE A 142      11.883  -4.529  17.720  1.00  0.00           H  
ATOM   2238  HB  ILE A 142      11.954  -3.430  20.431  1.00  0.00           H  
ATOM   2239 1HG1 ILE A 142      12.633  -1.363  18.835  1.00  0.00           H  
ATOM   2240 2HG1 ILE A 142      11.422  -1.992  17.860  1.00  0.00           H  
ATOM   2241 1HG2 ILE A 142      14.071  -3.192  18.140  1.00  0.00           H  
ATOM   2242 2HG2 ILE A 142      14.170  -2.602  19.710  1.00  0.00           H  
ATOM   2243 3HG2 ILE A 142      14.354  -4.280  19.440  1.00  0.00           H  
ATOM   2244  HD1 ILE A 142      11.363  -0.935  20.631  1.00  0.00           H  
ATOM   2245  HD2 ILE A 142      10.344  -0.462  19.327  1.00  0.00           H  
ATOM   2246  HD3 ILE A 142      10.052  -1.975  20.355  1.00  0.00           H  
ATOM   2247  N   ARG A 143      12.568  -6.904  18.721  1.00  0.00           N  
ATOM   2248  CA  ARG A 143      13.026  -8.191  19.222  1.00  0.00           C  
ATOM   2249  C   ARG A 143      14.547  -8.189  19.118  1.00  0.00           C  
ATOM   2250  O   ARG A 143      15.105  -7.583  18.201  1.00  0.00           O  
ATOM   2251  CB  ARG A 143      12.338  -9.276  18.399  1.00  0.00           C  
ATOM   2252  CG  ARG A 143      12.628 -10.734  18.759  1.00  0.00           C  
ATOM   2253  CD  ARG A 143      11.809 -11.610  17.805  1.00  0.00           C  
ATOM   2254  NE  ARG A 143      11.688 -12.991  18.294  1.00  0.00           N  
ATOM   2255  CZ  ARG A 143      11.759 -14.170  17.683  1.00  0.00           C  
ATOM   2256  NH1 ARG A 143      11.986 -14.327  16.374  1.00  0.00           N1+
ATOM   2257  NH2 ARG A 143      11.555 -15.252  18.442  1.00  0.00           N  
ATOM   2258  H   ARG A 143      12.949  -6.620  17.833  1.00  0.00           H  
ATOM   2259  HA  ARG A 143      12.663  -8.234  20.241  1.00  0.00           H  
ATOM   2260  HB1 ARG A 143      11.257  -9.154  18.405  1.00  0.00           H  
ATOM   2261  HB2 ARG A 143      12.601  -9.133  17.340  1.00  0.00           H  
ATOM   2262  HG1 ARG A 143      13.691 -10.975  18.603  1.00  0.00           H  
ATOM   2263  HG2 ARG A 143      12.466 -10.966  19.818  1.00  0.00           H  
ATOM   2264  HD1 ARG A 143      10.806 -11.207  17.662  1.00  0.00           H  
ATOM   2265  HD2 ARG A 143      12.252 -11.535  16.817  1.00  0.00           H  
ATOM   2266  HE  ARG A 143      11.514 -13.033  19.293  1.00  0.00           H  
ATOM   2267 1HH1 ARG A 143      12.221 -13.525  15.806  1.00  0.00           H  
ATOM   2268 2HH1 ARG A 143      12.144 -15.226  15.944  1.00  0.00           H  
ATOM   2269 1HH2 ARG A 143      11.240 -15.135  19.401  1.00  0.00           H  
ATOM   2270 2HH2 ARG A 143      11.564 -16.182  18.071  1.00  0.00           H  
ATOM   2271  N   TYR A 144      15.266  -8.663  20.141  1.00  0.00           N  
ATOM   2272  CA  TYR A 144      16.695  -8.602  20.346  1.00  0.00           C  
ATOM   2273  C   TYR A 144      17.173  -9.889  21.027  1.00  0.00           C  
ATOM   2274  O   TYR A 144      16.582 -10.304  22.014  1.00  0.00           O  
ATOM   2275  CB  TYR A 144      17.042  -7.320  21.108  1.00  0.00           C  
ATOM   2276  CG  TYR A 144      16.326  -7.136  22.436  1.00  0.00           C  
ATOM   2277  CD1 TYR A 144      17.123  -7.351  23.559  1.00  0.00           C  
ATOM   2278  CD2 TYR A 144      14.972  -6.807  22.591  1.00  0.00           C  
ATOM   2279  CE1 TYR A 144      16.548  -7.276  24.836  1.00  0.00           C  
ATOM   2280  CE2 TYR A 144      14.407  -6.733  23.859  1.00  0.00           C  
ATOM   2281  CZ  TYR A 144      15.204  -6.887  25.001  1.00  0.00           C  
ATOM   2282  OH  TYR A 144      14.638  -6.782  26.229  1.00  0.00           O  
ATOM   2283  H   TYR A 144      14.836  -9.037  20.969  1.00  0.00           H  
ATOM   2284  HA  TYR A 144      17.099  -8.578  19.338  1.00  0.00           H  
ATOM   2285  HB1 TYR A 144      18.080  -7.262  21.452  1.00  0.00           H  
ATOM   2286  HB2 TYR A 144      16.969  -6.520  20.388  1.00  0.00           H  
ATOM   2287  HD1 TYR A 144      18.185  -7.582  23.512  1.00  0.00           H  
ATOM   2288  HD2 TYR A 144      14.384  -6.621  21.709  1.00  0.00           H  
ATOM   2289  HE1 TYR A 144      17.226  -7.451  25.659  1.00  0.00           H  
ATOM   2290  HE2 TYR A 144      13.355  -6.481  23.915  1.00  0.00           H  
ATOM   2291  HH  TYR A 144      13.709  -6.950  26.236  1.00  0.00           H  
ATOM   2292  N   GLY A 145      18.210 -10.490  20.471  1.00  0.00           N  
ATOM   2293  CA  GLY A 145      18.749 -11.776  20.862  1.00  0.00           C  
ATOM   2294  C   GLY A 145      20.216 -11.645  21.228  1.00  0.00           C  
ATOM   2295  O   GLY A 145      20.986 -11.188  20.391  1.00  0.00           O  
ATOM   2296  H   GLY A 145      18.551 -10.157  19.572  1.00  0.00           H  
ATOM   2297  HA1 GLY A 145      18.221 -12.391  21.599  1.00  0.00           H  
ATOM   2298  HA2 GLY A 145      18.747 -12.356  19.921  1.00  0.00           H  
ATOM   2299  N   LEU A 146      20.624 -11.943  22.459  1.00  0.00           N  
ATOM   2300  CA  LEU A 146      22.012 -11.942  22.894  1.00  0.00           C  
ATOM   2301  C   LEU A 146      22.644 -13.136  22.206  1.00  0.00           C  
ATOM   2302  O   LEU A 146      22.153 -14.250  22.313  1.00  0.00           O  
ATOM   2303  CB  LEU A 146      22.088 -12.172  24.404  1.00  0.00           C  
ATOM   2304  CG  LEU A 146      23.352 -11.773  25.159  1.00  0.00           C  
ATOM   2305  CD1 LEU A 146      23.135 -11.615  26.659  1.00  0.00           C  
ATOM   2306  CD2 LEU A 146      24.580 -12.643  24.894  1.00  0.00           C  
ATOM   2307  H   LEU A 146      19.893 -12.179  23.116  1.00  0.00           H  
ATOM   2308  HA  LEU A 146      22.436 -10.978  22.636  1.00  0.00           H  
ATOM   2309  HB1 LEU A 146      21.232 -11.649  24.821  1.00  0.00           H  
ATOM   2310  HB2 LEU A 146      21.755 -13.175  24.672  1.00  0.00           H  
ATOM   2311  HG  LEU A 146      23.496 -10.781  24.691  1.00  0.00           H  
ATOM   2312 1HD1 LEU A 146      23.982 -11.469  27.322  1.00  0.00           H  
ATOM   2313 2HD1 LEU A 146      22.518 -10.730  26.827  1.00  0.00           H  
ATOM   2314 3HD1 LEU A 146      22.550 -12.450  27.046  1.00  0.00           H  
ATOM   2315 1HD2 LEU A 146      24.408 -13.694  25.102  1.00  0.00           H  
ATOM   2316 2HD2 LEU A 146      24.943 -12.509  23.885  1.00  0.00           H  
ATOM   2317 3HD2 LEU A 146      25.355 -12.317  25.597  1.00  0.00           H  
ATOM   2318  N   SER A 147      23.715 -12.867  21.450  1.00  0.00           N  
ATOM   2319  CA  SER A 147      24.256 -13.843  20.532  1.00  0.00           C  
ATOM   2320  C   SER A 147      25.320 -14.635  21.285  1.00  0.00           C  
ATOM   2321  O   SER A 147      26.153 -14.128  22.019  1.00  0.00           O  
ATOM   2322  CB  SER A 147      24.926 -13.166  19.324  1.00  0.00           C  
ATOM   2323  OG  SER A 147      23.996 -12.703  18.361  1.00  0.00           O  
ATOM   2324  H   SER A 147      24.218 -11.993  21.463  1.00  0.00           H  
ATOM   2325  HA  SER A 147      23.543 -14.508  20.058  1.00  0.00           H  
ATOM   2326  HB1 SER A 147      25.458 -12.252  19.567  1.00  0.00           H  
ATOM   2327  HB2 SER A 147      25.524 -13.891  18.776  1.00  0.00           H  
ATOM   2328  HG  SER A 147      23.429 -12.048  18.750  1.00  0.00           H  
ATOM   2329  N   GLY A 148      25.261 -15.955  21.094  1.00  0.00           N  
ATOM   2330  CA  GLY A 148      26.267 -16.897  21.537  1.00  0.00           C  
ATOM   2331  C   GLY A 148      25.688 -17.593  22.755  1.00  0.00           C  
ATOM   2332  O   GLY A 148      25.157 -18.707  22.732  1.00  0.00           O  
ATOM   2333  H   GLY A 148      24.537 -16.430  20.571  1.00  0.00           H  
ATOM   2334  HA1 GLY A 148      26.336 -17.606  20.707  1.00  0.00           H  
ATOM   2335  HA2 GLY A 148      27.263 -16.449  21.691  1.00  0.00           H  
ATOM   2336  N   LYS A 149      25.798 -16.943  23.905  1.00  0.00           N  
ATOM   2337  CA  LYS A 149      25.507 -17.436  25.234  1.00  0.00           C  
ATOM   2338  C   LYS A 149      24.044 -17.348  25.678  1.00  0.00           C  
ATOM   2339  O   LYS A 149      23.778 -17.070  26.848  1.00  0.00           O  
ATOM   2340  CB  LYS A 149      26.478 -16.839  26.258  1.00  0.00           C  
ATOM   2341  CG  LYS A 149      26.425 -15.329  26.499  1.00  0.00           C  
ATOM   2342  CD  LYS A 149      27.649 -14.860  27.304  1.00  0.00           C  
ATOM   2343  CE  LYS A 149      27.556 -13.361  27.604  1.00  0.00           C  
ATOM   2344  NZ  LYS A 149      28.870 -12.941  28.130  1.00  0.00           N1+
ATOM   2345  H   LYS A 149      26.301 -16.058  23.888  1.00  0.00           H  
ATOM   2346  HA  LYS A 149      25.736 -18.504  25.214  1.00  0.00           H  
ATOM   2347  HB1 LYS A 149      26.609 -17.358  27.198  1.00  0.00           H  
ATOM   2348  HB2 LYS A 149      27.471 -16.970  25.832  1.00  0.00           H  
ATOM   2349  HG1 LYS A 149      26.325 -14.829  25.549  1.00  0.00           H  
ATOM   2350  HG2 LYS A 149      25.582 -15.186  27.186  1.00  0.00           H  
ATOM   2351  HD1 LYS A 149      27.610 -15.441  28.233  1.00  0.00           H  
ATOM   2352  HD2 LYS A 149      28.563 -15.212  26.857  1.00  0.00           H  
ATOM   2353  HE1 LYS A 149      27.324 -12.772  26.724  1.00  0.00           H  
ATOM   2354  HE2 LYS A 149      26.861 -13.187  28.432  1.00  0.00           H  
ATOM   2355  HZ1 LYS A 149      29.111 -13.459  28.970  1.00  0.00           H  
ATOM   2356  HZ2 LYS A 149      29.693 -13.044  27.563  1.00  0.00           H  
ATOM   2357  HZ3 LYS A 149      28.732 -11.962  28.300  1.00  0.00           H  
ATOM   2358  N   GLU A 150      23.129 -17.494  24.715  1.00  0.00           N  
ATOM   2359  CA  GLU A 150      21.699 -17.536  24.949  1.00  0.00           C  
ATOM   2360  C   GLU A 150      21.180 -18.389  23.797  1.00  0.00           C  
ATOM   2361  O   GLU A 150      21.874 -18.473  22.779  1.00  0.00           O  
ATOM   2362  CB  GLU A 150      21.167 -16.110  25.028  1.00  0.00           C  
ATOM   2363  CG  GLU A 150      20.799 -15.784  26.487  1.00  0.00           C  
ATOM   2364  CD  GLU A 150      19.329 -16.006  26.811  1.00  0.00           C  
ATOM   2365  OE1 GLU A 150      18.809 -16.979  26.199  1.00  0.00           O  
ATOM   2366  OE2 GLU A 150      18.630 -15.202  27.449  1.00  0.00           O1-
ATOM   2367  H   GLU A 150      23.495 -17.751  23.806  1.00  0.00           H  
ATOM   2368  HA  GLU A 150      21.450 -18.118  25.828  1.00  0.00           H  
ATOM   2369  HB1 GLU A 150      21.933 -15.454  24.612  1.00  0.00           H  
ATOM   2370  HB2 GLU A 150      20.349 -15.966  24.325  1.00  0.00           H  
ATOM   2371  HG1 GLU A 150      21.381 -16.360  27.199  1.00  0.00           H  
ATOM   2372  HG2 GLU A 150      21.020 -14.742  26.729  1.00  0.00           H  
ATOM   2373  N   VAL A 151      19.943 -18.879  23.882  1.00  0.00           N  
ATOM   2374  CA  VAL A 151      19.173 -19.565  22.858  1.00  0.00           C  
ATOM   2375  C   VAL A 151      17.809 -18.965  22.554  1.00  0.00           C  
ATOM   2376  O   VAL A 151      17.077 -19.530  21.750  1.00  0.00           O  
ATOM   2377  CB  VAL A 151      19.113 -21.065  23.197  1.00  0.00           C  
ATOM   2378  CG1 VAL A 151      20.498 -21.704  23.282  1.00  0.00           C  
ATOM   2379  CG2 VAL A 151      18.200 -21.273  24.414  1.00  0.00           C  
ATOM   2380  H   VAL A 151      19.438 -18.624  24.710  1.00  0.00           H  
ATOM   2381  HA  VAL A 151      19.736 -19.559  21.920  1.00  0.00           H  
ATOM   2382  HB  VAL A 151      18.641 -21.649  22.405  1.00  0.00           H  
ATOM   2383 1HG1 VAL A 151      21.109 -21.359  22.435  1.00  0.00           H  
ATOM   2384 2HG1 VAL A 151      21.043 -21.471  24.194  1.00  0.00           H  
ATOM   2385 3HG1 VAL A 151      20.437 -22.775  23.121  1.00  0.00           H  
ATOM   2386 1HG2 VAL A 151      18.593 -22.011  25.105  1.00  0.00           H  
ATOM   2387 2HG2 VAL A 151      17.901 -20.386  24.963  1.00  0.00           H  
ATOM   2388 3HG2 VAL A 151      17.285 -21.780  24.140  1.00  0.00           H  
ATOM   2389  N   GLN A 152      17.358 -17.889  23.212  1.00  0.00           N  
ATOM   2390  CA  GLN A 152      16.035 -17.339  22.938  1.00  0.00           C  
ATOM   2391  C   GLN A 152      16.053 -15.819  22.869  1.00  0.00           C  
ATOM   2392  O   GLN A 152      17.036 -15.232  23.313  1.00  0.00           O  
ATOM   2393  CB  GLN A 152      15.007 -18.038  23.833  1.00  0.00           C  
ATOM   2394  CG  GLN A 152      15.383 -18.306  25.285  1.00  0.00           C  
ATOM   2395  CD  GLN A 152      15.090 -17.089  26.144  1.00  0.00           C  
ATOM   2396  NE2 GLN A 152      16.082 -16.271  26.539  1.00  0.00           N  
ATOM   2397  OE1 GLN A 152      13.917 -16.778  26.340  1.00  0.00           O  
ATOM   2398  H   GLN A 152      17.952 -17.435  23.895  1.00  0.00           H  
ATOM   2399  HA  GLN A 152      15.680 -17.492  21.926  1.00  0.00           H  
ATOM   2400  HB1 GLN A 152      14.073 -17.505  23.660  1.00  0.00           H  
ATOM   2401  HB2 GLN A 152      14.836 -19.019  23.382  1.00  0.00           H  
ATOM   2402  HG1 GLN A 152      14.829 -19.181  25.632  1.00  0.00           H  
ATOM   2403  HG2 GLN A 152      16.415 -18.608  25.488  1.00  0.00           H  
ATOM   2404 1HE2 GLN A 152      17.016 -16.614  26.412  1.00  0.00           H  
ATOM   2405 2HE2 GLN A 152      15.894 -15.493  27.138  1.00  0.00           H  
ATOM   2406  N   TRP A 153      15.140 -15.176  22.136  1.00  0.00           N  
ATOM   2407  CA  TRP A 153      15.120 -13.746  21.897  1.00  0.00           C  
ATOM   2408  C   TRP A 153      14.082 -13.155  22.843  1.00  0.00           C  
ATOM   2409  O   TRP A 153      12.995 -13.683  23.079  1.00  0.00           O  
ATOM   2410  CB  TRP A 153      14.673 -13.429  20.465  1.00  0.00           C  
ATOM   2411  CG  TRP A 153      15.591 -13.861  19.378  1.00  0.00           C  
ATOM   2412  CD1 TRP A 153      15.782 -15.169  19.118  1.00  0.00           C  
ATOM   2413  CD2 TRP A 153      16.190 -13.165  18.221  1.00  0.00           C  
ATOM   2414  CE2 TRP A 153      16.621 -14.131  17.272  1.00  0.00           C  
ATOM   2415  CE3 TRP A 153      16.380 -11.823  17.873  1.00  0.00           C  
ATOM   2416  NE1 TRP A 153      16.438 -15.343  17.911  1.00  0.00           N  
ATOM   2417  CZ2 TRP A 153      17.182 -13.716  16.065  1.00  0.00           C  
ATOM   2418  CZ3 TRP A 153      16.941 -11.388  16.665  1.00  0.00           C  
ATOM   2419  CH2 TRP A 153      17.343 -12.364  15.736  1.00  0.00           C  
ATOM   2420  H   TRP A 153      14.427 -15.761  21.733  1.00  0.00           H  
ATOM   2421  HA  TRP A 153      16.106 -13.328  22.081  1.00  0.00           H  
ATOM   2422  HB1 TRP A 153      13.728 -13.876  20.171  1.00  0.00           H  
ATOM   2423  HB2 TRP A 153      14.456 -12.390  20.215  1.00  0.00           H  
ATOM   2424  HD1 TRP A 153      15.325 -15.913  19.746  1.00  0.00           H  
ATOM   2425  HE1 TRP A 153      16.407 -16.203  17.360  1.00  0.00           H  
ATOM   2426  HE3 TRP A 153      16.022 -11.037  18.522  1.00  0.00           H  
ATOM   2427  HZ2 TRP A 153      17.521 -14.493  15.385  1.00  0.00           H  
ATOM   2428  HZ3 TRP A 153      17.134 -10.366  16.377  1.00  0.00           H  
ATOM   2429  HH2 TRP A 153      17.694 -12.031  14.768  1.00  0.00           H  
ATOM   2430  N   LYS A 154      14.320 -11.953  23.345  1.00  0.00           N  
ATOM   2431  CA  LYS A 154      13.451 -11.140  24.162  1.00  0.00           C  
ATOM   2432  C   LYS A 154      12.847 -10.155  23.170  1.00  0.00           C  
ATOM   2433  O   LYS A 154      13.497  -9.759  22.203  1.00  0.00           O  
ATOM   2434  CB  LYS A 154      14.301 -10.334  25.146  1.00  0.00           C  
ATOM   2435  CG  LYS A 154      15.022 -11.029  26.298  1.00  0.00           C  
ATOM   2436  CD  LYS A 154      15.881 -10.103  27.172  1.00  0.00           C  
ATOM   2437  CE  LYS A 154      16.604 -10.978  28.194  1.00  0.00           C  
ATOM   2438  NZ  LYS A 154      17.586 -10.331  29.068  1.00  0.00           N1+
ATOM   2439  H   LYS A 154      15.217 -11.476  23.239  1.00  0.00           H  
ATOM   2440  HA  LYS A 154      12.603 -11.658  24.638  1.00  0.00           H  
ATOM   2441  HB1 LYS A 154      15.057  -9.708  24.659  1.00  0.00           H  
ATOM   2442  HB2 LYS A 154      13.514  -9.711  25.563  1.00  0.00           H  
ATOM   2443  HG1 LYS A 154      14.354 -11.585  26.935  1.00  0.00           H  
ATOM   2444  HG2 LYS A 154      15.649 -11.714  25.720  1.00  0.00           H  
ATOM   2445  HD1 LYS A 154      16.650  -9.717  26.515  1.00  0.00           H  
ATOM   2446  HD2 LYS A 154      15.323  -9.228  27.500  1.00  0.00           H  
ATOM   2447  HE1 LYS A 154      15.754 -11.235  28.841  1.00  0.00           H  
ATOM   2448  HE2 LYS A 154      16.993 -11.925  27.815  1.00  0.00           H  
ATOM   2449  HZ1 LYS A 154      17.217  -9.404  29.278  1.00  0.00           H  
ATOM   2450  HZ2 LYS A 154      17.687 -10.930  29.878  1.00  0.00           H  
ATOM   2451  HZ3 LYS A 154      18.476 -10.183  28.622  1.00  0.00           H  
ATOM   2452  N   MET A 155      11.642  -9.644  23.416  1.00  0.00           N  
ATOM   2453  CA  MET A 155      10.887  -8.690  22.634  1.00  0.00           C  
ATOM   2454  C   MET A 155      10.325  -7.575  23.512  1.00  0.00           C  
ATOM   2455  O   MET A 155      10.001  -7.738  24.691  1.00  0.00           O  
ATOM   2456  CB  MET A 155       9.766  -9.528  22.019  1.00  0.00           C  
ATOM   2457  CG  MET A 155       9.176  -8.942  20.737  1.00  0.00           C  
ATOM   2458  SD  MET A 155       8.651 -10.186  19.534  1.00  0.00           S  
ATOM   2459  CE  MET A 155       7.415 -11.166  20.409  1.00  0.00           C  
ATOM   2460  H   MET A 155      11.200  -9.848  24.314  1.00  0.00           H  
ATOM   2461  HA  MET A 155      11.616  -8.264  21.957  1.00  0.00           H  
ATOM   2462  HB1 MET A 155      10.155 -10.525  21.780  1.00  0.00           H  
ATOM   2463  HB2 MET A 155       8.924  -9.635  22.696  1.00  0.00           H  
ATOM   2464  HG1 MET A 155       8.370  -8.259  21.014  1.00  0.00           H  
ATOM   2465  HG2 MET A 155      10.054  -8.425  20.321  1.00  0.00           H  
ATOM   2466  HE1 MET A 155       7.764 -11.474  21.400  1.00  0.00           H  
ATOM   2467  HE2 MET A 155       6.559 -10.513  20.616  1.00  0.00           H  
ATOM   2468  HE3 MET A 155       7.104 -12.078  19.907  1.00  0.00           H  
ATOM   2469  N   TYR A 156      10.068  -6.436  22.872  1.00  0.00           N  
ATOM   2470  CA  TYR A 156       9.716  -5.159  23.462  1.00  0.00           C  
ATOM   2471  C   TYR A 156       8.744  -4.487  22.498  1.00  0.00           C  
ATOM   2472  O   TYR A 156       8.861  -4.735  21.299  1.00  0.00           O  
ATOM   2473  CB  TYR A 156      10.968  -4.300  23.657  1.00  0.00           C  
ATOM   2474  CG  TYR A 156      10.685  -3.012  24.397  1.00  0.00           C  
ATOM   2475  CD1 TYR A 156      10.800  -3.052  25.807  1.00  0.00           C  
ATOM   2476  CD2 TYR A 156      10.438  -1.834  23.707  1.00  0.00           C  
ATOM   2477  CE1 TYR A 156      10.408  -1.896  26.496  1.00  0.00           C  
ATOM   2478  CE2 TYR A 156      10.146  -0.687  24.456  1.00  0.00           C  
ATOM   2479  CZ  TYR A 156      10.201  -0.667  25.856  1.00  0.00           C  
ATOM   2480  OH  TYR A 156      10.059   0.501  26.537  1.00  0.00           O  
ATOM   2481  H   TYR A 156      10.540  -6.262  21.994  1.00  0.00           H  
ATOM   2482  HA  TYR A 156       9.233  -5.284  24.420  1.00  0.00           H  
ATOM   2483  HB1 TYR A 156      11.660  -4.825  24.319  1.00  0.00           H  
ATOM   2484  HB2 TYR A 156      11.360  -4.026  22.669  1.00  0.00           H  
ATOM   2485  HD1 TYR A 156      10.906  -4.042  26.217  1.00  0.00           H  
ATOM   2486  HD2 TYR A 156      10.252  -1.825  22.636  1.00  0.00           H  
ATOM   2487  HE1 TYR A 156      10.344  -1.887  27.566  1.00  0.00           H  
ATOM   2488  HE2 TYR A 156       9.982   0.203  23.856  1.00  0.00           H  
ATOM   2489  HH  TYR A 156      10.235   1.243  25.988  1.00  0.00           H  
ATOM   2490  N   GLU A 157       7.667  -3.845  22.965  1.00  0.00           N  
ATOM   2491  CA  GLU A 157       6.636  -3.263  22.141  1.00  0.00           C  
ATOM   2492  C   GLU A 157       6.223  -1.907  22.700  1.00  0.00           C  
ATOM   2493  O   GLU A 157       6.267  -1.727  23.921  1.00  0.00           O  
ATOM   2494  CB  GLU A 157       5.524  -4.312  22.066  1.00  0.00           C  
ATOM   2495  CG  GLU A 157       4.446  -4.090  21.002  1.00  0.00           C  
ATOM   2496  CD  GLU A 157       3.243  -4.999  21.037  1.00  0.00           C  
ATOM   2497  OE1 GLU A 157       3.414  -6.228  20.937  1.00  0.00           O  
ATOM   2498  OE2 GLU A 157       2.138  -4.438  21.233  1.00  0.00           O1-
ATOM   2499  H   GLU A 157       7.562  -3.627  23.954  1.00  0.00           H  
ATOM   2500  HA  GLU A 157       7.058  -3.129  21.143  1.00  0.00           H  
ATOM   2501  HB1 GLU A 157       6.062  -5.248  21.908  1.00  0.00           H  
ATOM   2502  HB2 GLU A 157       5.231  -4.435  23.105  1.00  0.00           H  
ATOM   2503  HG1 GLU A 157       4.098  -3.053  21.102  1.00  0.00           H  
ATOM   2504  HG2 GLU A 157       4.870  -4.106  19.994  1.00  0.00           H  
ATOM   2505  N   VAL A 158       6.038  -0.937  21.800  1.00  0.00           N  
ATOM   2506  CA  VAL A 158       5.986   0.502  21.991  1.00  0.00           C  
ATOM   2507  C   VAL A 158       4.995   1.135  21.028  1.00  0.00           C  
ATOM   2508  O   VAL A 158       4.933   0.655  19.897  1.00  0.00           O  
ATOM   2509  CB  VAL A 158       7.422   1.043  21.997  1.00  0.00           C  
ATOM   2510  CG1 VAL A 158       8.310   0.661  20.810  1.00  0.00           C  
ATOM   2511  CG2 VAL A 158       7.489   2.544  22.278  1.00  0.00           C  
ATOM   2512  H   VAL A 158       5.945  -1.288  20.870  1.00  0.00           H  
ATOM   2513  HA  VAL A 158       5.561   0.748  22.970  1.00  0.00           H  
ATOM   2514  HB  VAL A 158       7.903   0.557  22.848  1.00  0.00           H  
ATOM   2515 1HG1 VAL A 158       7.904   0.619  19.788  1.00  0.00           H  
ATOM   2516 2HG1 VAL A 158       9.215   1.258  20.754  1.00  0.00           H  
ATOM   2517 3HG1 VAL A 158       8.507  -0.387  21.020  1.00  0.00           H  
ATOM   2518 1HG2 VAL A 158       7.064   2.700  23.267  1.00  0.00           H  
ATOM   2519 2HG2 VAL A 158       8.496   2.952  22.222  1.00  0.00           H  
ATOM   2520 3HG2 VAL A 158       7.006   3.230  21.577  1.00  0.00           H  
ATOM   2521  N   TYR A 159       4.225   2.148  21.435  1.00  0.00           N  
ATOM   2522  CA  TYR A 159       3.392   2.942  20.543  1.00  0.00           C  
ATOM   2523  C   TYR A 159       4.277   3.940  19.827  1.00  0.00           C  
ATOM   2524  O   TYR A 159       5.191   4.447  20.471  1.00  0.00           O  
ATOM   2525  CB  TYR A 159       2.393   3.594  21.509  1.00  0.00           C  
ATOM   2526  CG  TYR A 159       1.378   4.546  20.906  1.00  0.00           C  
ATOM   2527  CD1 TYR A 159       1.296   5.895  21.247  1.00  0.00           C  
ATOM   2528  CD2 TYR A 159       0.386   4.019  20.052  1.00  0.00           C  
ATOM   2529  CE1 TYR A 159       0.331   6.778  20.784  1.00  0.00           C  
ATOM   2530  CE2 TYR A 159      -0.679   4.841  19.648  1.00  0.00           C  
ATOM   2531  CZ  TYR A 159      -0.661   6.191  19.989  1.00  0.00           C  
ATOM   2532  OH  TYR A 159      -1.518   7.164  19.567  1.00  0.00           O  
ATOM   2533  H   TYR A 159       4.339   2.499  22.366  1.00  0.00           H  
ATOM   2534  HA  TYR A 159       2.699   2.427  19.870  1.00  0.00           H  
ATOM   2535  HB1 TYR A 159       1.928   2.800  22.097  1.00  0.00           H  
ATOM   2536  HB2 TYR A 159       2.906   4.178  22.262  1.00  0.00           H  
ATOM   2537  HD1 TYR A 159       2.111   6.222  21.890  1.00  0.00           H  
ATOM   2538  HD2 TYR A 159       0.415   2.969  19.821  1.00  0.00           H  
ATOM   2539  HE1 TYR A 159       0.332   7.838  20.984  1.00  0.00           H  
ATOM   2540  HE2 TYR A 159      -1.494   4.445  19.065  1.00  0.00           H  
ATOM   2541  HH  TYR A 159      -2.213   6.789  19.034  1.00  0.00           H  
ATOM   2542  N   ASP A 160       3.999   4.289  18.576  1.00  0.00           N  
ATOM   2543  CA  ASP A 160       4.555   5.274  17.669  1.00  0.00           C  
ATOM   2544  C   ASP A 160       3.843   6.538  18.127  1.00  0.00           C  
ATOM   2545  O   ASP A 160       2.673   6.679  17.792  1.00  0.00           O  
ATOM   2546  CB  ASP A 160       4.303   5.022  16.188  1.00  0.00           C  
ATOM   2547  CG  ASP A 160       4.877   6.108  15.280  1.00  0.00           C  
ATOM   2548  OD1 ASP A 160       4.463   5.925  14.099  1.00  0.00           O  
ATOM   2549  OD2 ASP A 160       5.689   6.974  15.684  1.00  0.00           O1-
ATOM   2550  H   ASP A 160       3.184   3.862  18.163  1.00  0.00           H  
ATOM   2551  HA  ASP A 160       5.624   5.312  17.863  1.00  0.00           H  
ATOM   2552  HB1 ASP A 160       4.751   4.066  15.929  1.00  0.00           H  
ATOM   2553  HB2 ASP A 160       3.244   4.994  15.963  1.00  0.00           H  
ATOM   2554  N   ALA A 161       4.574   7.423  18.780  1.00  0.00           N  
ATOM   2555  CA  ALA A 161       4.171   8.740  19.230  1.00  0.00           C  
ATOM   2556  C   ALA A 161       4.776   9.835  18.363  1.00  0.00           C  
ATOM   2557  O   ALA A 161       4.676  11.034  18.603  1.00  0.00           O  
ATOM   2558  CB  ALA A 161       4.714   8.943  20.642  1.00  0.00           C  
ATOM   2559  H   ALA A 161       5.555   7.211  18.964  1.00  0.00           H  
ATOM   2560  HA  ALA A 161       3.109   8.941  19.356  1.00  0.00           H  
ATOM   2561  HB1 ALA A 161       5.762   9.261  20.546  1.00  0.00           H  
ATOM   2562  HB2 ALA A 161       4.137   9.668  21.210  1.00  0.00           H  
ATOM   2563  HB3 ALA A 161       4.559   8.031  21.221  1.00  0.00           H  
ATOM   2564  N   LYS A 162       5.354   9.420  17.224  1.00  0.00           N  
ATOM   2565  CA  LYS A 162       6.272  10.098  16.328  1.00  0.00           C  
ATOM   2566  C   LYS A 162       7.650  10.029  16.984  1.00  0.00           C  
ATOM   2567  O   LYS A 162       8.160  11.072  17.406  1.00  0.00           O  
ATOM   2568  CB  LYS A 162       5.822  11.495  15.898  1.00  0.00           C  
ATOM   2569  CG  LYS A 162       6.752  12.063  14.832  1.00  0.00           C  
ATOM   2570  CD  LYS A 162       6.273  13.449  14.421  1.00  0.00           C  
ATOM   2571  CE  LYS A 162       6.530  14.551  15.442  1.00  0.00           C  
ATOM   2572  NZ  LYS A 162       5.822  15.746  14.950  1.00  0.00           N1+
ATOM   2573  H   LYS A 162       5.263   8.460  16.923  1.00  0.00           H  
ATOM   2574  HA  LYS A 162       6.440   9.510  15.429  1.00  0.00           H  
ATOM   2575  HB1 LYS A 162       4.835  11.437  15.434  1.00  0.00           H  
ATOM   2576  HB2 LYS A 162       5.684  12.093  16.797  1.00  0.00           H  
ATOM   2577  HG1 LYS A 162       7.801  12.041  15.126  1.00  0.00           H  
ATOM   2578  HG2 LYS A 162       6.751  11.373  13.991  1.00  0.00           H  
ATOM   2579  HD1 LYS A 162       6.613  13.833  13.442  1.00  0.00           H  
ATOM   2580  HD2 LYS A 162       5.183  13.441  14.326  1.00  0.00           H  
ATOM   2581  HE1 LYS A 162       5.988  14.336  16.380  1.00  0.00           H  
ATOM   2582  HE2 LYS A 162       7.567  14.829  15.566  1.00  0.00           H  
ATOM   2583  HZ1 LYS A 162       6.085  15.838  13.971  1.00  0.00           H  
ATOM   2584  HZ2 LYS A 162       4.822  15.758  15.017  1.00  0.00           H  
ATOM   2585  HZ3 LYS A 162       6.244  16.479  15.492  1.00  0.00           H  
ATOM   2586  N   SER A 163       8.049   8.782  17.204  1.00  0.00           N  
ATOM   2587  CA  SER A 163       9.190   8.270  17.918  1.00  0.00           C  
ATOM   2588  C   SER A 163       9.773   7.095  17.140  1.00  0.00           C  
ATOM   2589  O   SER A 163       9.041   6.280  16.587  1.00  0.00           O  
ATOM   2590  CB  SER A 163       8.687   7.995  19.336  1.00  0.00           C  
ATOM   2591  OG  SER A 163       7.604   7.087  19.332  1.00  0.00           O  
ATOM   2592  H   SER A 163       7.527   8.068  16.722  1.00  0.00           H  
ATOM   2593  HA  SER A 163       9.974   9.037  17.892  1.00  0.00           H  
ATOM   2594  HB1 SER A 163       9.468   7.561  19.969  1.00  0.00           H  
ATOM   2595  HB2 SER A 163       8.318   8.912  19.795  1.00  0.00           H  
ATOM   2596  HG  SER A 163       7.802   6.359  18.752  1.00  0.00           H  
ATOM   2597  N   LYS A 164      11.104   6.966  17.005  1.00  0.00           N  
ATOM   2598  CA  LYS A 164      11.825   6.002  16.217  1.00  0.00           C  
ATOM   2599  C   LYS A 164      13.166   5.642  16.842  1.00  0.00           C  
ATOM   2600  O   LYS A 164      14.092   5.150  16.215  1.00  0.00           O  
ATOM   2601  CB  LYS A 164      11.828   6.383  14.737  1.00  0.00           C  
ATOM   2602  CG  LYS A 164      12.598   7.689  14.441  1.00  0.00           C  
ATOM   2603  CD  LYS A 164      12.421   8.109  12.991  1.00  0.00           C  
ATOM   2604  CE  LYS A 164      13.020   9.494  12.794  1.00  0.00           C  
ATOM   2605  NZ  LYS A 164      12.741  10.053  11.453  1.00  0.00           N1+
ATOM   2606  H   LYS A 164      11.617   7.750  17.387  1.00  0.00           H  
ATOM   2607  HA  LYS A 164      11.402   5.019  16.385  1.00  0.00           H  
ATOM   2608  HB1 LYS A 164      12.246   5.637  14.058  1.00  0.00           H  
ATOM   2609  HB2 LYS A 164      10.798   6.515  14.403  1.00  0.00           H  
ATOM   2610  HG1 LYS A 164      12.240   8.406  15.180  1.00  0.00           H  
ATOM   2611  HG2 LYS A 164      13.640   7.448  14.655  1.00  0.00           H  
ATOM   2612  HD1 LYS A 164      12.889   7.373  12.332  1.00  0.00           H  
ATOM   2613  HD2 LYS A 164      11.382   8.161  12.637  1.00  0.00           H  
ATOM   2614  HE1 LYS A 164      12.552  10.230  13.452  1.00  0.00           H  
ATOM   2615  HE2 LYS A 164      14.090   9.472  13.008  1.00  0.00           H  
ATOM   2616  HZ1 LYS A 164      11.898  10.546  11.200  1.00  0.00           H  
ATOM   2617  HZ2 LYS A 164      13.406  10.788  11.276  1.00  0.00           H  
ATOM   2618  HZ3 LYS A 164      12.880   9.334  10.753  1.00  0.00           H  
ATOM   2619  N   SER A 165      13.129   5.781  18.172  1.00  0.00           N  
ATOM   2620  CA  SER A 165      14.181   5.219  18.985  1.00  0.00           C  
ATOM   2621  C   SER A 165      13.581   4.524  20.213  1.00  0.00           C  
ATOM   2622  O   SER A 165      12.496   4.975  20.599  1.00  0.00           O  
ATOM   2623  CB  SER A 165      15.221   6.327  19.150  1.00  0.00           C  
ATOM   2624  OG  SER A 165      14.860   7.404  19.990  1.00  0.00           O  
ATOM   2625  H   SER A 165      12.256   6.024  18.619  1.00  0.00           H  
ATOM   2626  HA  SER A 165      14.729   4.414  18.517  1.00  0.00           H  
ATOM   2627  HB1 SER A 165      16.093   5.894  19.653  1.00  0.00           H  
ATOM   2628  HB2 SER A 165      15.493   6.580  18.131  1.00  0.00           H  
ATOM   2629  HG  SER A 165      14.317   7.960  19.458  1.00  0.00           H  
ATOM   2630  N   VAL A 166      14.237   3.558  20.845  1.00  0.00           N  
ATOM   2631  CA  VAL A 166      14.016   3.006  22.153  1.00  0.00           C  
ATOM   2632  C   VAL A 166      15.374   2.956  22.859  1.00  0.00           C  
ATOM   2633  O   VAL A 166      16.397   2.835  22.212  1.00  0.00           O  
ATOM   2634  CB  VAL A 166      13.156   1.749  22.239  1.00  0.00           C  
ATOM   2635  CG1 VAL A 166      13.057   0.987  23.558  1.00  0.00           C  
ATOM   2636  CG2 VAL A 166      11.715   2.048  21.854  1.00  0.00           C  
ATOM   2637  H   VAL A 166      15.189   3.366  20.558  1.00  0.00           H  
ATOM   2638  HA  VAL A 166      13.478   3.771  22.732  1.00  0.00           H  
ATOM   2639  HB  VAL A 166      13.714   1.074  21.581  1.00  0.00           H  
ATOM   2640 1HG1 VAL A 166      12.789   1.545  24.448  1.00  0.00           H  
ATOM   2641 2HG1 VAL A 166      12.444   0.102  23.376  1.00  0.00           H  
ATOM   2642 3HG1 VAL A 166      14.059   0.635  23.752  1.00  0.00           H  
ATOM   2643 1HG2 VAL A 166      11.266   2.764  22.533  1.00  0.00           H  
ATOM   2644 2HG2 VAL A 166      11.506   2.407  20.853  1.00  0.00           H  
ATOM   2645 3HG2 VAL A 166      11.142   1.103  21.901  1.00  0.00           H  
ATOM   2646  N   SER A 167      15.400   2.845  24.199  1.00  0.00           N  
ATOM   2647  CA  SER A 167      16.520   2.384  24.983  1.00  0.00           C  
ATOM   2648  C   SER A 167      16.032   1.549  26.150  1.00  0.00           C  
ATOM   2649  O   SER A 167      14.988   1.831  26.726  1.00  0.00           O  
ATOM   2650  CB  SER A 167      17.530   3.492  25.287  1.00  0.00           C  
ATOM   2651  OG  SER A 167      16.909   4.526  26.026  1.00  0.00           O  
ATOM   2652  H   SER A 167      14.556   3.058  24.716  1.00  0.00           H  
ATOM   2653  HA  SER A 167      17.098   1.709  24.354  1.00  0.00           H  
ATOM   2654  HB1 SER A 167      18.271   3.097  25.970  1.00  0.00           H  
ATOM   2655  HB2 SER A 167      18.001   3.876  24.369  1.00  0.00           H  
ATOM   2656  HG  SER A 167      16.248   4.911  25.463  1.00  0.00           H  
ATOM   2657  N   LEU A 168      16.721   0.424  26.362  1.00  0.00           N  
ATOM   2658  CA  LEU A 168      16.164  -0.521  27.309  1.00  0.00           C  
ATOM   2659  C   LEU A 168      17.387  -1.171  27.964  1.00  0.00           C  
ATOM   2660  O   LEU A 168      18.430  -1.233  27.308  1.00  0.00           O  
ATOM   2661  CB  LEU A 168      15.144  -1.448  26.645  1.00  0.00           C  
ATOM   2662  CG  LEU A 168      15.525  -2.154  25.346  1.00  0.00           C  
ATOM   2663  CD1 LEU A 168      16.414  -3.398  25.458  1.00  0.00           C  
ATOM   2664  CD2 LEU A 168      14.200  -2.435  24.651  1.00  0.00           C  
ATOM   2665  H   LEU A 168      17.555   0.181  25.825  1.00  0.00           H  
ATOM   2666  HA  LEU A 168      15.607  -0.005  28.078  1.00  0.00           H  
ATOM   2667  HB1 LEU A 168      14.807  -2.191  27.373  1.00  0.00           H  
ATOM   2668  HB2 LEU A 168      14.250  -0.855  26.462  1.00  0.00           H  
ATOM   2669  HG  LEU A 168      16.042  -1.420  24.708  1.00  0.00           H  
ATOM   2670 1HD1 LEU A 168      16.008  -4.141  26.146  1.00  0.00           H  
ATOM   2671 2HD1 LEU A 168      16.631  -3.765  24.459  1.00  0.00           H  
ATOM   2672 3HD1 LEU A 168      17.279  -2.931  25.922  1.00  0.00           H  
ATOM   2673 1HD2 LEU A 168      13.562  -3.050  25.288  1.00  0.00           H  
ATOM   2674 2HD2 LEU A 168      13.743  -1.498  24.339  1.00  0.00           H  
ATOM   2675 3HD2 LEU A 168      14.407  -2.812  23.641  1.00  0.00           H  
ATOM   2676  N   PRO A 169      17.277  -1.713  29.173  1.00  0.00           N  
ATOM   2677  CA  PRO A 169      18.409  -2.344  29.817  1.00  0.00           C  
ATOM   2678  C   PRO A 169      18.603  -3.743  29.267  1.00  0.00           C  
ATOM   2679  O   PRO A 169      17.659  -4.350  28.773  1.00  0.00           O  
ATOM   2680  CB  PRO A 169      18.013  -2.298  31.295  1.00  0.00           C  
ATOM   2681  CG  PRO A 169      16.505  -2.510  31.309  1.00  0.00           C  
ATOM   2682  CD  PRO A 169      16.143  -1.693  30.079  1.00  0.00           C  
ATOM   2683  HA  PRO A 169      19.285  -1.687  29.671  1.00  0.00           H  
ATOM   2684  HB1 PRO A 169      18.517  -3.055  31.897  1.00  0.00           H  
ATOM   2685  HB2 PRO A 169      18.304  -1.296  31.577  1.00  0.00           H  
ATOM   2686  HG1 PRO A 169      16.184  -3.533  31.127  1.00  0.00           H  
ATOM   2687  HG2 PRO A 169      16.049  -2.175  32.238  1.00  0.00           H  
ATOM   2688  HD1 PRO A 169      15.187  -2.020  29.675  1.00  0.00           H  
ATOM   2689  HD2 PRO A 169      15.894  -0.685  30.428  1.00  0.00           H  
ATOM   2690  N   VAL A 170      19.857  -4.223  29.241  1.00  0.00           N  
ATOM   2691  CA  VAL A 170      20.289  -5.539  28.832  1.00  0.00           C  
ATOM   2692  C   VAL A 170      21.340  -6.141  29.755  1.00  0.00           C  
ATOM   2693  O   VAL A 170      21.951  -5.347  30.458  1.00  0.00           O  
ATOM   2694  CB  VAL A 170      20.763  -5.414  27.384  1.00  0.00           C  
ATOM   2695  CG1 VAL A 170      19.707  -5.402  26.280  1.00  0.00           C  
ATOM   2696  CG2 VAL A 170      21.856  -4.365  27.139  1.00  0.00           C  
ATOM   2697  H   VAL A 170      20.602  -3.897  29.834  1.00  0.00           H  
ATOM   2698  HA  VAL A 170      19.424  -6.206  28.768  1.00  0.00           H  
ATOM   2699  HB  VAL A 170      21.311  -6.350  27.235  1.00  0.00           H  
ATOM   2700 1HG1 VAL A 170      20.144  -5.768  25.351  1.00  0.00           H  
ATOM   2701 2HG1 VAL A 170      18.942  -6.118  26.586  1.00  0.00           H  
ATOM   2702 3HG1 VAL A 170      19.300  -4.415  26.109  1.00  0.00           H  
ATOM   2703 1HG2 VAL A 170      21.448  -3.369  27.148  1.00  0.00           H  
ATOM   2704 2HG2 VAL A 170      22.632  -4.310  27.902  1.00  0.00           H  
ATOM   2705 3HG2 VAL A 170      22.380  -4.441  26.181  1.00  0.00           H  
ATOM   2706  N   PRO A 171      21.500  -7.460  29.945  1.00  0.00           N  
ATOM   2707  CA  PRO A 171      22.270  -8.035  31.028  1.00  0.00           C  
ATOM   2708  C   PRO A 171      23.769  -7.873  30.864  1.00  0.00           C  
ATOM   2709  O   PRO A 171      24.445  -7.828  31.896  1.00  0.00           O  
ATOM   2710  CB  PRO A 171      21.962  -9.537  30.966  1.00  0.00           C  
ATOM   2711  CG  PRO A 171      21.479  -9.760  29.534  1.00  0.00           C  
ATOM   2712  CD  PRO A 171      20.881  -8.434  29.062  1.00  0.00           C  
ATOM   2713  HA  PRO A 171      21.982  -7.458  31.917  1.00  0.00           H  
ATOM   2714  HB1 PRO A 171      22.756 -10.151  31.378  1.00  0.00           H  
ATOM   2715  HB2 PRO A 171      21.140  -9.594  31.682  1.00  0.00           H  
ATOM   2716  HG1 PRO A 171      22.323  -9.873  28.857  1.00  0.00           H  
ATOM   2717  HG2 PRO A 171      20.787 -10.586  29.380  1.00  0.00           H  
ATOM   2718  HD1 PRO A 171      21.023  -8.243  28.003  1.00  0.00           H  
ATOM   2719  HD2 PRO A 171      19.809  -8.343  29.228  1.00  0.00           H  
ATOM   2720  N   ASP A 172      24.403  -7.717  29.696  1.00  0.00           N  
ATOM   2721  CA  ASP A 172      25.844  -7.745  29.502  1.00  0.00           C  
ATOM   2722  C   ASP A 172      26.288  -6.601  28.604  1.00  0.00           C  
ATOM   2723  O   ASP A 172      25.882  -6.524  27.443  1.00  0.00           O  
ATOM   2724  CB  ASP A 172      26.356  -9.071  28.933  1.00  0.00           C  
ATOM   2725  CG  ASP A 172      27.829  -9.429  28.928  1.00  0.00           C  
ATOM   2726  OD1 ASP A 172      28.119 -10.647  28.858  1.00  0.00           O  
ATOM   2727  OD2 ASP A 172      28.662  -8.503  28.952  1.00  0.00           O1-
ATOM   2728  H   ASP A 172      23.846  -7.691  28.854  1.00  0.00           H  
ATOM   2729  HA  ASP A 172      26.389  -7.642  30.434  1.00  0.00           H  
ATOM   2730  HB1 ASP A 172      25.792  -9.926  29.330  1.00  0.00           H  
ATOM   2731  HB2 ASP A 172      26.100  -9.012  27.872  1.00  0.00           H  
ATOM   2732  N   LEU A 173      27.029  -5.626  29.098  1.00  0.00           N  
ATOM   2733  CA  LEU A 173      27.322  -4.403  28.369  1.00  0.00           C  
ATOM   2734  C   LEU A 173      28.517  -4.583  27.454  1.00  0.00           C  
ATOM   2735  O   LEU A 173      29.070  -3.578  27.017  1.00  0.00           O  
ATOM   2736  CB  LEU A 173      27.559  -3.242  29.331  1.00  0.00           C  
ATOM   2737  CG  LEU A 173      26.513  -3.120  30.457  1.00  0.00           C  
ATOM   2738  CD1 LEU A 173      26.901  -2.088  31.519  1.00  0.00           C  
ATOM   2739  CD2 LEU A 173      25.114  -2.951  29.872  1.00  0.00           C  
ATOM   2740  H   LEU A 173      27.306  -5.724  30.069  1.00  0.00           H  
ATOM   2741  HA  LEU A 173      26.483  -4.199  27.686  1.00  0.00           H  
ATOM   2742  HB1 LEU A 173      28.567  -3.194  29.735  1.00  0.00           H  
ATOM   2743  HB2 LEU A 173      27.493  -2.302  28.802  1.00  0.00           H  
ATOM   2744  HG  LEU A 173      26.479  -4.101  30.936  1.00  0.00           H  
ATOM   2745 1HD1 LEU A 173      26.270  -2.314  32.377  1.00  0.00           H  
ATOM   2746 2HD1 LEU A 173      27.961  -2.170  31.773  1.00  0.00           H  
ATOM   2747 3HD1 LEU A 173      26.704  -1.049  31.289  1.00  0.00           H  
ATOM   2748 1HD2 LEU A 173      24.793  -3.874  29.400  1.00  0.00           H  
ATOM   2749 2HD2 LEU A 173      24.359  -2.678  30.609  1.00  0.00           H  
ATOM   2750 3HD2 LEU A 173      25.041  -2.211  29.062  1.00  0.00           H  
ATOM   2751  N   CYS A 174      28.917  -5.829  27.195  1.00  0.00           N  
ATOM   2752  CA  CYS A 174      29.915  -6.251  26.208  1.00  0.00           C  
ATOM   2753  C   CYS A 174      29.567  -7.433  25.336  1.00  0.00           C  
ATOM   2754  O   CYS A 174      30.394  -7.906  24.559  1.00  0.00           O  
ATOM   2755  CB  CYS A 174      31.292  -6.230  26.903  1.00  0.00           C  
ATOM   2756  SG  CYS A 174      32.592  -5.669  25.769  1.00  0.00           S  
ATOM   2757  H   CYS A 174      28.372  -6.574  27.622  1.00  0.00           H  
ATOM   2758  HA  CYS A 174      29.900  -5.391  25.549  1.00  0.00           H  
ATOM   2759  HB1 CYS A 174      31.254  -5.651  27.814  1.00  0.00           H  
ATOM   2760  HB2 CYS A 174      31.588  -7.218  27.254  1.00  0.00           H  
ATOM   2761  HG  CYS A 174      32.243  -6.662  24.927  1.00  0.00           H  
ATOM   2762  N   ALA A 175      28.280  -7.793  25.311  1.00  0.00           N  
ATOM   2763  CA  ALA A 175      27.792  -8.927  24.568  1.00  0.00           C  
ATOM   2764  C   ALA A 175      27.153  -8.381  23.306  1.00  0.00           C  
ATOM   2765  O   ALA A 175      26.853  -7.193  23.226  1.00  0.00           O  
ATOM   2766  CB  ALA A 175      26.725  -9.696  25.344  1.00  0.00           C  
ATOM   2767  H   ALA A 175      27.514  -7.190  25.598  1.00  0.00           H  
ATOM   2768  HA  ALA A 175      28.638  -9.580  24.341  1.00  0.00           H  
ATOM   2769  HB1 ALA A 175      26.283 -10.379  24.612  1.00  0.00           H  
ATOM   2770  HB2 ALA A 175      27.206 -10.173  26.205  1.00  0.00           H  
ATOM   2771  HB3 ALA A 175      25.919  -9.032  25.691  1.00  0.00           H  
ATOM   2772  N   VAL A 176      27.103  -9.181  22.235  1.00  0.00           N  
ATOM   2773  CA  VAL A 176      26.535  -8.805  20.954  1.00  0.00           C  
ATOM   2774  C   VAL A 176      25.038  -9.136  20.918  1.00  0.00           C  
ATOM   2775  O   VAL A 176      24.706 -10.289  21.206  1.00  0.00           O  
ATOM   2776  CB  VAL A 176      27.345  -9.497  19.856  1.00  0.00           C  
ATOM   2777  CG1 VAL A 176      26.788  -9.251  18.454  1.00  0.00           C  
ATOM   2778  CG2 VAL A 176      28.791  -9.046  20.012  1.00  0.00           C  
ATOM   2779  H   VAL A 176      27.260 -10.160  22.365  1.00  0.00           H  
ATOM   2780  HA  VAL A 176      26.657  -7.734  20.865  1.00  0.00           H  
ATOM   2781  HB  VAL A 176      27.343 -10.588  19.965  1.00  0.00           H  
ATOM   2782 1HG1 VAL A 176      27.424  -9.695  17.696  1.00  0.00           H  
ATOM   2783 2HG1 VAL A 176      25.893  -9.818  18.190  1.00  0.00           H  
ATOM   2784 3HG1 VAL A 176      26.630  -8.172  18.414  1.00  0.00           H  
ATOM   2785 1HG2 VAL A 176      29.220  -9.403  20.963  1.00  0.00           H  
ATOM   2786 2HG2 VAL A 176      29.457  -9.470  19.264  1.00  0.00           H  
ATOM   2787 3HG2 VAL A 176      28.842  -7.976  20.133  1.00  0.00           H  
ATOM   2788  N   TYR A 177      24.251  -8.122  20.595  1.00  0.00           N  
ATOM   2789  CA  TYR A 177      22.813  -8.314  20.520  1.00  0.00           C  
ATOM   2790  C   TYR A 177      22.527  -8.185  19.019  1.00  0.00           C  
ATOM   2791  O   TYR A 177      23.002  -7.211  18.451  1.00  0.00           O  
ATOM   2792  CB  TYR A 177      22.101  -7.190  21.258  1.00  0.00           C  
ATOM   2793  CG  TYR A 177      22.375  -7.139  22.749  1.00  0.00           C  
ATOM   2794  CD1 TYR A 177      23.538  -6.550  23.224  1.00  0.00           C  
ATOM   2795  CD2 TYR A 177      21.669  -8.035  23.535  1.00  0.00           C  
ATOM   2796  CE1 TYR A 177      23.954  -6.717  24.555  1.00  0.00           C  
ATOM   2797  CE2 TYR A 177      21.984  -8.123  24.897  1.00  0.00           C  
ATOM   2798  CZ  TYR A 177      23.137  -7.494  25.381  1.00  0.00           C  
ATOM   2799  OH  TYR A 177      23.484  -7.732  26.683  1.00  0.00           O  
ATOM   2800  H   TYR A 177      24.644  -7.189  20.477  1.00  0.00           H  
ATOM   2801  HA  TYR A 177      22.540  -9.336  20.768  1.00  0.00           H  
ATOM   2802  HB1 TYR A 177      22.285  -6.218  20.799  1.00  0.00           H  
ATOM   2803  HB2 TYR A 177      21.032  -7.318  21.083  1.00  0.00           H  
ATOM   2804  HD1 TYR A 177      24.076  -5.965  22.486  1.00  0.00           H  
ATOM   2805  HD2 TYR A 177      20.815  -8.581  23.142  1.00  0.00           H  
ATOM   2806  HE1 TYR A 177      24.890  -6.260  24.869  1.00  0.00           H  
ATOM   2807  HE2 TYR A 177      21.407  -8.818  25.484  1.00  0.00           H  
ATOM   2808  HH  TYR A 177      24.300  -7.286  26.856  1.00  0.00           H  
ATOM   2809  N   ALA A 178      21.666  -9.042  18.465  1.00  0.00           N  
ATOM   2810  CA  ALA A 178      21.141  -9.025  17.103  1.00  0.00           C  
ATOM   2811  C   ALA A 178      19.697  -8.557  17.288  1.00  0.00           C  
ATOM   2812  O   ALA A 178      18.928  -9.133  18.064  1.00  0.00           O  
ATOM   2813  CB  ALA A 178      21.155 -10.485  16.642  1.00  0.00           C  
ATOM   2814  H   ALA A 178      21.411  -9.874  18.983  1.00  0.00           H  
ATOM   2815  HA  ALA A 178      21.768  -8.350  16.526  1.00  0.00           H  
ATOM   2816  HB1 ALA A 178      22.168 -10.877  16.595  1.00  0.00           H  
ATOM   2817  HB2 ALA A 178      20.668 -11.239  17.249  1.00  0.00           H  
ATOM   2818  HB3 ALA A 178      20.709 -10.558  15.650  1.00  0.00           H  
ATOM   2819  N   VAL A 179      19.370  -7.409  16.717  1.00  0.00           N  
ATOM   2820  CA  VAL A 179      18.074  -6.759  16.842  1.00  0.00           C  
ATOM   2821  C   VAL A 179      17.398  -6.654  15.480  1.00  0.00           C  
ATOM   2822  O   VAL A 179      18.052  -6.548  14.453  1.00  0.00           O  
ATOM   2823  CB  VAL A 179      18.271  -5.348  17.414  1.00  0.00           C  
ATOM   2824  CG1 VAL A 179      17.053  -4.498  17.740  1.00  0.00           C  
ATOM   2825  CG2 VAL A 179      19.316  -5.310  18.538  1.00  0.00           C  
ATOM   2826  H   VAL A 179      20.068  -6.953  16.160  1.00  0.00           H  
ATOM   2827  HA  VAL A 179      17.455  -7.224  17.590  1.00  0.00           H  
ATOM   2828  HB  VAL A 179      18.720  -4.824  16.576  1.00  0.00           H  
ATOM   2829 1HG1 VAL A 179      16.235  -5.034  18.207  1.00  0.00           H  
ATOM   2830 2HG1 VAL A 179      17.394  -3.655  18.342  1.00  0.00           H  
ATOM   2831 3HG1 VAL A 179      16.673  -4.050  16.809  1.00  0.00           H  
ATOM   2832 1HG2 VAL A 179      19.287  -4.281  18.869  1.00  0.00           H  
ATOM   2833 2HG2 VAL A 179      18.818  -5.925  19.296  1.00  0.00           H  
ATOM   2834 3HG2 VAL A 179      20.291  -5.782  18.382  1.00  0.00           H  
ATOM   2835  N   GLN A 180      16.069  -6.714  15.465  1.00  0.00           N  
ATOM   2836  CA  GLN A 180      15.232  -6.490  14.312  1.00  0.00           C  
ATOM   2837  C   GLN A 180      13.876  -5.991  14.787  1.00  0.00           C  
ATOM   2838  O   GLN A 180      13.562  -6.124  15.966  1.00  0.00           O  
ATOM   2839  CB  GLN A 180      15.164  -7.650  13.331  1.00  0.00           C  
ATOM   2840  CG  GLN A 180      15.043  -9.001  14.009  1.00  0.00           C  
ATOM   2841  CD  GLN A 180      15.106 -10.210  13.089  1.00  0.00           C  
ATOM   2842  NE2 GLN A 180      15.119  -9.969  11.779  1.00  0.00           N  
ATOM   2843  OE1 GLN A 180      15.152 -11.310  13.638  1.00  0.00           O  
ATOM   2844  H   GLN A 180      15.606  -6.828  16.353  1.00  0.00           H  
ATOM   2845  HA  GLN A 180      15.677  -5.636  13.794  1.00  0.00           H  
ATOM   2846  HB1 GLN A 180      14.325  -7.366  12.688  1.00  0.00           H  
ATOM   2847  HB2 GLN A 180      15.986  -7.483  12.634  1.00  0.00           H  
ATOM   2848  HG1 GLN A 180      15.851  -9.145  14.732  1.00  0.00           H  
ATOM   2849  HG2 GLN A 180      14.271  -9.128  14.776  1.00  0.00           H  
ATOM   2850 1HE2 GLN A 180      14.953  -9.070  11.369  1.00  0.00           H  
ATOM   2851 2HE2 GLN A 180      14.907 -10.721  11.128  1.00  0.00           H  
ATOM   2852  N   VAL A 181      13.124  -5.336  13.904  1.00  0.00           N  
ATOM   2853  CA  VAL A 181      11.966  -4.526  14.221  1.00  0.00           C  
ATOM   2854  C   VAL A 181      10.813  -4.944  13.316  1.00  0.00           C  
ATOM   2855  O   VAL A 181      11.062  -5.572  12.286  1.00  0.00           O  
ATOM   2856  CB  VAL A 181      12.505  -3.101  14.134  1.00  0.00           C  
ATOM   2857  CG1 VAL A 181      11.545  -2.039  14.641  1.00  0.00           C  
ATOM   2858  CG2 VAL A 181      13.800  -2.852  14.909  1.00  0.00           C  
ATOM   2859  H   VAL A 181      13.536  -5.153  12.996  1.00  0.00           H  
ATOM   2860  HA  VAL A 181      11.613  -4.679  15.239  1.00  0.00           H  
ATOM   2861  HB  VAL A 181      12.728  -2.919  13.085  1.00  0.00           H  
ATOM   2862 1HG1 VAL A 181      10.588  -2.157  14.127  1.00  0.00           H  
ATOM   2863 2HG1 VAL A 181      11.350  -2.012  15.710  1.00  0.00           H  
ATOM   2864 3HG1 VAL A 181      11.828  -1.057  14.262  1.00  0.00           H  
ATOM   2865 1HG2 VAL A 181      13.991  -1.790  15.110  1.00  0.00           H  
ATOM   2866 2HG2 VAL A 181      13.680  -3.273  15.918  1.00  0.00           H  
ATOM   2867 3HG2 VAL A 181      14.735  -3.264  14.552  1.00  0.00           H  
ATOM   2868  N   ARG A 182       9.579  -4.674  13.731  1.00  0.00           N  
ATOM   2869  CA  ARG A 182       8.295  -5.134  13.216  1.00  0.00           C  
ATOM   2870  C   ARG A 182       7.205  -4.153  13.643  1.00  0.00           C  
ATOM   2871  O   ARG A 182       7.227  -3.594  14.733  1.00  0.00           O  
ATOM   2872  CB  ARG A 182       7.945  -6.577  13.574  1.00  0.00           C  
ATOM   2873  CG  ARG A 182       6.448  -6.929  13.538  1.00  0.00           C  
ATOM   2874  CD  ARG A 182       6.169  -8.432  13.586  1.00  0.00           C  
ATOM   2875  NE  ARG A 182       5.777  -8.806  14.944  1.00  0.00           N  
ATOM   2876  CZ  ARG A 182       5.034  -9.862  15.321  1.00  0.00           C  
ATOM   2877  NH1 ARG A 182       4.444 -10.646  14.418  1.00  0.00           N1+
ATOM   2878  NH2 ARG A 182       4.921 -10.103  16.640  1.00  0.00           N  
ATOM   2879  H   ARG A 182       9.512  -4.146  14.591  1.00  0.00           H  
ATOM   2880  HA  ARG A 182       8.239  -5.144  12.126  1.00  0.00           H  
ATOM   2881  HB1 ARG A 182       8.512  -7.162  12.856  1.00  0.00           H  
ATOM   2882  HB2 ARG A 182       8.262  -6.706  14.605  1.00  0.00           H  
ATOM   2883  HG1 ARG A 182       5.891  -6.514  14.366  1.00  0.00           H  
ATOM   2884  HG2 ARG A 182       5.888  -6.573  12.666  1.00  0.00           H  
ATOM   2885  HD1 ARG A 182       5.262  -8.488  12.982  1.00  0.00           H  
ATOM   2886  HD2 ARG A 182       7.045  -8.954  13.219  1.00  0.00           H  
ATOM   2887  HE  ARG A 182       6.281  -8.442  15.736  1.00  0.00           H  
ATOM   2888 1HH1 ARG A 182       4.848 -10.732  13.509  1.00  0.00           H  
ATOM   2889 2HH1 ARG A 182       3.920 -11.490  14.585  1.00  0.00           H  
ATOM   2890 1HH2 ARG A 182       5.535  -9.599  17.263  1.00  0.00           H  
ATOM   2891 2HH2 ARG A 182       4.335 -10.798  17.077  1.00  0.00           H  
ATOM   2892  N   CYS A 183       6.287  -3.940  12.699  1.00  0.00           N  
ATOM   2893  CA  CYS A 183       5.268  -2.928  12.896  1.00  0.00           C  
ATOM   2894  C   CYS A 183       3.823  -3.359  12.660  1.00  0.00           C  
ATOM   2895  O   CYS A 183       3.573  -4.261  11.859  1.00  0.00           O  
ATOM   2896  CB  CYS A 183       5.701  -1.634  12.209  1.00  0.00           C  
ATOM   2897  SG  CYS A 183       6.000  -1.951  10.459  1.00  0.00           S  
ATOM   2898  H   CYS A 183       6.374  -4.379  11.789  1.00  0.00           H  
ATOM   2899  HA  CYS A 183       5.212  -2.649  13.936  1.00  0.00           H  
ATOM   2900  HB1 CYS A 183       4.865  -0.941  12.316  1.00  0.00           H  
ATOM   2901  HB2 CYS A 183       6.576  -1.278  12.742  1.00  0.00           H  
ATOM   2902  HG  CYS A 183       4.856  -1.340  10.135  1.00  0.00           H  
ATOM   2903  N   LYS A 184       2.904  -2.617  13.277  1.00  0.00           N  
ATOM   2904  CA  LYS A 184       1.465  -2.678  13.132  1.00  0.00           C  
ATOM   2905  C   LYS A 184       0.785  -1.324  13.040  1.00  0.00           C  
ATOM   2906  O   LYS A 184       1.055  -0.432  13.842  1.00  0.00           O  
ATOM   2907  CB  LYS A 184       0.958  -3.583  14.279  1.00  0.00           C  
ATOM   2908  CG  LYS A 184      -0.519  -3.895  14.053  1.00  0.00           C  
ATOM   2909  CD  LYS A 184      -1.032  -5.089  14.861  1.00  0.00           C  
ATOM   2910  CE  LYS A 184      -2.533  -5.171  15.075  1.00  0.00           C  
ATOM   2911  NZ  LYS A 184      -2.897  -6.265  15.983  1.00  0.00           N1+
ATOM   2912  H   LYS A 184       3.156  -1.855  13.879  1.00  0.00           H  
ATOM   2913  HA  LYS A 184       1.293  -3.169  12.181  1.00  0.00           H  
ATOM   2914  HB1 LYS A 184       1.535  -4.499  14.421  1.00  0.00           H  
ATOM   2915  HB2 LYS A 184       0.990  -3.084  15.240  1.00  0.00           H  
ATOM   2916  HG1 LYS A 184      -1.126  -3.010  14.192  1.00  0.00           H  
ATOM   2917  HG2 LYS A 184      -0.623  -4.145  12.993  1.00  0.00           H  
ATOM   2918  HD1 LYS A 184      -0.534  -5.985  14.472  1.00  0.00           H  
ATOM   2919  HD2 LYS A 184      -0.537  -4.936  15.813  1.00  0.00           H  
ATOM   2920  HE1 LYS A 184      -2.892  -4.315  15.654  1.00  0.00           H  
ATOM   2921  HE2 LYS A 184      -3.069  -5.115  14.123  1.00  0.00           H  
ATOM   2922  HZ1 LYS A 184      -2.544  -5.873  16.834  1.00  0.00           H  
ATOM   2923  HZ2 LYS A 184      -3.896  -6.403  15.979  1.00  0.00           H  
ATOM   2924  HZ3 LYS A 184      -2.529  -7.182  15.783  1.00  0.00           H  
ATOM   2925  N   ARG A 185      -0.192  -1.251  12.136  1.00  0.00           N  
ATOM   2926  CA  ARG A 185      -1.149  -0.208  11.843  1.00  0.00           C  
ATOM   2927  C   ARG A 185      -2.271  -0.558  12.829  1.00  0.00           C  
ATOM   2928  O   ARG A 185      -2.821  -1.632  12.566  1.00  0.00           O  
ATOM   2929  CB  ARG A 185      -1.613  -0.321  10.401  1.00  0.00           C  
ATOM   2930  CG  ARG A 185      -2.550   0.762   9.859  1.00  0.00           C  
ATOM   2931  CD  ARG A 185      -3.531   0.175   8.824  1.00  0.00           C  
ATOM   2932  NE  ARG A 185      -4.408   1.238   8.352  1.00  0.00           N  
ATOM   2933  CZ  ARG A 185      -5.093   1.233   7.199  1.00  0.00           C  
ATOM   2934  NH1 ARG A 185      -5.042   0.194   6.349  1.00  0.00           N1+
ATOM   2935  NH2 ARG A 185      -5.900   2.227   6.827  1.00  0.00           N  
ATOM   2936  H   ARG A 185      -0.334  -2.082  11.585  1.00  0.00           H  
ATOM   2937  HA  ARG A 185      -0.618   0.686  12.176  1.00  0.00           H  
ATOM   2938  HB1 ARG A 185      -0.739  -0.534   9.775  1.00  0.00           H  
ATOM   2939  HB2 ARG A 185      -2.206  -1.226  10.299  1.00  0.00           H  
ATOM   2940  HG1 ARG A 185      -3.086   1.207  10.697  1.00  0.00           H  
ATOM   2941  HG2 ARG A 185      -1.974   1.557   9.411  1.00  0.00           H  
ATOM   2942  HD1 ARG A 185      -2.954  -0.360   8.076  1.00  0.00           H  
ATOM   2943  HD2 ARG A 185      -4.166  -0.611   9.221  1.00  0.00           H  
ATOM   2944  HE  ARG A 185      -4.646   1.986   9.001  1.00  0.00           H  
ATOM   2945 1HH1 ARG A 185      -4.546  -0.622   6.650  1.00  0.00           H  
ATOM   2946 2HH1 ARG A 185      -5.399   0.292   5.407  1.00  0.00           H  
ATOM   2947 1HH2 ARG A 185      -6.228   3.004   7.386  1.00  0.00           H  
ATOM   2948 2HH2 ARG A 185      -6.336   2.184   5.905  1.00  0.00           H  
ATOM   2949  N   LEU A 186      -2.591   0.229  13.848  1.00  0.00           N  
ATOM   2950  CA  LEU A 186      -3.703   0.050  14.764  1.00  0.00           C  
ATOM   2951  C   LEU A 186      -4.986   0.710  14.269  1.00  0.00           C  
ATOM   2952  O   LEU A 186      -6.064   0.261  14.635  1.00  0.00           O  
ATOM   2953  CB  LEU A 186      -3.283   0.722  16.076  1.00  0.00           C  
ATOM   2954  CG  LEU A 186      -2.181   0.050  16.910  1.00  0.00           C  
ATOM   2955  CD1 LEU A 186      -1.903   0.952  18.111  1.00  0.00           C  
ATOM   2956  CD2 LEU A 186      -2.663  -1.264  17.507  1.00  0.00           C  
ATOM   2957  H   LEU A 186      -2.117   1.103  13.720  1.00  0.00           H  
ATOM   2958  HA  LEU A 186      -3.825  -1.021  14.883  1.00  0.00           H  
ATOM   2959  HB1 LEU A 186      -3.101   1.774  15.907  1.00  0.00           H  
ATOM   2960  HB2 LEU A 186      -4.077   0.825  16.803  1.00  0.00           H  
ATOM   2961  HG  LEU A 186      -1.307  -0.132  16.273  1.00  0.00           H  
ATOM   2962 1HD1 LEU A 186      -1.660   2.004  17.913  1.00  0.00           H  
ATOM   2963 2HD1 LEU A 186      -2.855   1.044  18.618  1.00  0.00           H  
ATOM   2964 3HD1 LEU A 186      -1.222   0.497  18.823  1.00  0.00           H  
ATOM   2965 1HD2 LEU A 186      -3.595  -1.282  18.043  1.00  0.00           H  
ATOM   2966 2HD2 LEU A 186      -2.794  -2.004  16.716  1.00  0.00           H  
ATOM   2967 3HD2 LEU A 186      -1.961  -1.829  18.119  1.00  0.00           H  
ATOM   2968  N   ASP A 187      -4.911   1.741  13.440  1.00  0.00           N  
ATOM   2969  CA  ASP A 187      -6.016   2.572  13.006  1.00  0.00           C  
ATOM   2970  C   ASP A 187      -6.507   2.119  11.634  1.00  0.00           C  
ATOM   2971  O   ASP A 187      -5.967   2.614  10.637  1.00  0.00           O  
ATOM   2972  CB  ASP A 187      -5.437   3.987  13.000  1.00  0.00           C  
ATOM   2973  CG  ASP A 187      -6.595   4.968  12.826  1.00  0.00           C  
ATOM   2974  OD1 ASP A 187      -6.439   5.910  12.007  1.00  0.00           O  
ATOM   2975  OD2 ASP A 187      -7.705   4.739  13.351  1.00  0.00           O1-
ATOM   2976  H   ASP A 187      -3.972   1.959  13.134  1.00  0.00           H  
ATOM   2977  HA  ASP A 187      -6.808   2.426  13.743  1.00  0.00           H  
ATOM   2978  HB1 ASP A 187      -4.973   4.220  13.962  1.00  0.00           H  
ATOM   2979  HB2 ASP A 187      -4.684   3.994  12.212  1.00  0.00           H  
ATOM   2980  N   GLY A 188      -7.531   1.271  11.640  1.00  0.00           N  
ATOM   2981  CA  GLY A 188      -8.009   0.318  10.647  1.00  0.00           C  
ATOM   2982  C   GLY A 188      -7.449  -1.068  10.939  1.00  0.00           C  
ATOM   2983  O   GLY A 188      -6.671  -1.292  11.851  1.00  0.00           O  
ATOM   2984  H   GLY A 188      -7.631   0.850  12.569  1.00  0.00           H  
ATOM   2985  HA1 GLY A 188      -9.100   0.359  10.663  1.00  0.00           H  
ATOM   2986  HA2 GLY A 188      -7.697   0.511   9.619  1.00  0.00           H  
ATOM   2987  N   LEU A 189      -7.929  -2.081  10.236  1.00  0.00           N  
ATOM   2988  CA  LEU A 189      -7.598  -3.489  10.356  1.00  0.00           C  
ATOM   2989  C   LEU A 189      -6.343  -3.758   9.521  1.00  0.00           C  
ATOM   2990  O   LEU A 189      -6.271  -3.417   8.352  1.00  0.00           O  
ATOM   2991  CB  LEU A 189      -8.750  -4.257   9.732  1.00  0.00           C  
ATOM   2992  CG  LEU A 189     -10.170  -4.429  10.306  1.00  0.00           C  
ATOM   2993  CD1 LEU A 189     -11.143  -4.816   9.182  1.00  0.00           C  
ATOM   2994  CD2 LEU A 189     -10.387  -5.391  11.445  1.00  0.00           C  
ATOM   2995  H   LEU A 189      -8.398  -1.824   9.374  1.00  0.00           H  
ATOM   2996  HA  LEU A 189      -7.330  -3.697  11.387  1.00  0.00           H  
ATOM   2997  HB1 LEU A 189      -8.819  -3.827   8.742  1.00  0.00           H  
ATOM   2998  HB2 LEU A 189      -8.461  -5.285   9.532  1.00  0.00           H  
ATOM   2999  HG  LEU A 189     -10.539  -3.442  10.605  1.00  0.00           H  
ATOM   3000 1HD1 LEU A 189     -10.824  -5.683   8.593  1.00  0.00           H  
ATOM   3001 2HD1 LEU A 189     -12.162  -5.044   9.458  1.00  0.00           H  
ATOM   3002 3HD1 LEU A 189     -11.286  -4.077   8.382  1.00  0.00           H  
ATOM   3003 1HD2 LEU A 189     -10.328  -6.411  11.064  1.00  0.00           H  
ATOM   3004 2HD2 LEU A 189      -9.651  -5.326  12.247  1.00  0.00           H  
ATOM   3005 3HD2 LEU A 189     -11.390  -5.220  11.851  1.00  0.00           H  
ATOM   3006  N   GLY A 190      -5.321  -4.251  10.235  1.00  0.00           N  
ATOM   3007  CA  GLY A 190      -3.997  -4.560   9.729  1.00  0.00           C  
ATOM   3008  C   GLY A 190      -3.439  -5.846  10.301  1.00  0.00           C  
ATOM   3009  O   GLY A 190      -3.790  -6.209  11.429  1.00  0.00           O  
ATOM   3010  H   GLY A 190      -5.494  -4.422  11.214  1.00  0.00           H  
ATOM   3011  HA1 GLY A 190      -4.053  -4.599   8.639  1.00  0.00           H  
ATOM   3012  HA2 GLY A 190      -3.334  -3.704   9.833  1.00  0.00           H  
ATOM   3013  N   TYR A 191      -2.600  -6.569   9.554  1.00  0.00           N  
ATOM   3014  CA  TYR A 191      -1.743  -7.662   9.936  1.00  0.00           C  
ATOM   3015  C   TYR A 191      -0.328  -7.221  10.282  1.00  0.00           C  
ATOM   3016  O   TYR A 191       0.145  -6.147   9.934  1.00  0.00           O  
ATOM   3017  CB  TYR A 191      -1.701  -8.671   8.776  1.00  0.00           C  
ATOM   3018  CG  TYR A 191      -2.963  -9.431   8.470  1.00  0.00           C  
ATOM   3019  CD1 TYR A 191      -3.754  -9.888   9.527  1.00  0.00           C  
ATOM   3020  CD2 TYR A 191      -3.346  -9.783   7.169  1.00  0.00           C  
ATOM   3021  CE1 TYR A 191      -4.937 -10.607   9.292  1.00  0.00           C  
ATOM   3022  CE2 TYR A 191      -4.529 -10.462   6.874  1.00  0.00           C  
ATOM   3023  CZ  TYR A 191      -5.310 -10.879   7.950  1.00  0.00           C  
ATOM   3024  OH  TYR A 191      -6.353 -11.757   7.836  1.00  0.00           O  
ATOM   3025  H   TYR A 191      -2.300  -6.146   8.675  1.00  0.00           H  
ATOM   3026  HA  TYR A 191      -2.163  -8.096  10.834  1.00  0.00           H  
ATOM   3027  HB1 TYR A 191      -1.352  -8.118   7.917  1.00  0.00           H  
ATOM   3028  HB2 TYR A 191      -0.946  -9.415   9.058  1.00  0.00           H  
ATOM   3029  HD1 TYR A 191      -3.469  -9.686  10.548  1.00  0.00           H  
ATOM   3030  HD2 TYR A 191      -2.734  -9.618   6.291  1.00  0.00           H  
ATOM   3031  HE1 TYR A 191      -5.486 -11.172  10.029  1.00  0.00           H  
ATOM   3032  HE2 TYR A 191      -4.723 -10.823   5.873  1.00  0.00           H  
ATOM   3033  HH  TYR A 191      -7.047 -11.493   8.413  1.00  0.00           H  
ATOM   3034  N   TRP A 192       0.476  -8.065  10.934  1.00  0.00           N  
ATOM   3035  CA  TRP A 192       1.863  -7.834  11.300  1.00  0.00           C  
ATOM   3036  C   TRP A 192       2.729  -7.967  10.063  1.00  0.00           C  
ATOM   3037  O   TRP A 192       2.398  -8.689   9.121  1.00  0.00           O  
ATOM   3038  CB  TRP A 192       2.366  -8.751  12.421  1.00  0.00           C  
ATOM   3039  CG  TRP A 192       1.799  -8.436  13.769  1.00  0.00           C  
ATOM   3040  CD1 TRP A 192       0.812  -9.185  14.305  1.00  0.00           C  
ATOM   3041  CD2 TRP A 192       2.167  -7.534  14.851  1.00  0.00           C  
ATOM   3042  CE2 TRP A 192       1.355  -7.781  15.998  1.00  0.00           C  
ATOM   3043  CE3 TRP A 192       3.169  -6.566  15.026  1.00  0.00           C  
ATOM   3044  NE1 TRP A 192       0.434  -8.718  15.554  1.00  0.00           N  
ATOM   3045  CZ2 TRP A 192       1.545  -7.140  17.219  1.00  0.00           C  
ATOM   3046  CZ3 TRP A 192       3.299  -5.846  16.217  1.00  0.00           C  
ATOM   3047  CH2 TRP A 192       2.557  -6.182  17.344  1.00  0.00           C  
ATOM   3048  H   TRP A 192       0.053  -8.959  11.142  1.00  0.00           H  
ATOM   3049  HA  TRP A 192       2.064  -6.833  11.671  1.00  0.00           H  
ATOM   3050  HB1 TRP A 192       2.065  -9.773  12.199  1.00  0.00           H  
ATOM   3051  HB2 TRP A 192       3.414  -8.503  12.575  1.00  0.00           H  
ATOM   3052  HD1 TRP A 192       0.301  -9.988  13.782  1.00  0.00           H  
ATOM   3053  HE1 TRP A 192      -0.425  -9.025  15.990  1.00  0.00           H  
ATOM   3054  HE3 TRP A 192       3.700  -6.291  14.108  1.00  0.00           H  
ATOM   3055  HZ2 TRP A 192       0.894  -7.456  18.016  1.00  0.00           H  
ATOM   3056  HZ3 TRP A 192       4.062  -5.090  16.300  1.00  0.00           H  
ATOM   3057  HH2 TRP A 192       2.689  -5.692  18.294  1.00  0.00           H  
ATOM   3058  N   SER A 193       3.753  -7.098   9.927  1.00  0.00           N  
ATOM   3059  CA  SER A 193       4.817  -7.109   8.942  1.00  0.00           C  
ATOM   3060  C   SER A 193       5.725  -8.282   9.274  1.00  0.00           C  
ATOM   3061  O   SER A 193       5.555  -8.834  10.353  1.00  0.00           O  
ATOM   3062  CB  SER A 193       5.626  -5.833   9.175  1.00  0.00           C  
ATOM   3063  OG  SER A 193       6.400  -5.688  10.339  1.00  0.00           O  
ATOM   3064  H   SER A 193       3.664  -6.279  10.508  1.00  0.00           H  
ATOM   3065  HA  SER A 193       4.350  -7.122   7.960  1.00  0.00           H  
ATOM   3066  HB1 SER A 193       6.398  -5.816   8.408  1.00  0.00           H  
ATOM   3067  HB2 SER A 193       4.999  -4.948   9.094  1.00  0.00           H  
ATOM   3068  HG  SER A 193       7.085  -6.332  10.271  1.00  0.00           H  
ATOM   3069  N   ASN A 194       6.691  -8.614   8.418  1.00  0.00           N  
ATOM   3070  CA  ASN A 194       7.846  -9.445   8.672  1.00  0.00           C  
ATOM   3071  C   ASN A 194       8.807  -8.698   9.586  1.00  0.00           C  
ATOM   3072  O   ASN A 194       8.576  -7.530   9.896  1.00  0.00           O  
ATOM   3073  CB  ASN A 194       8.544  -9.769   7.364  1.00  0.00           C  
ATOM   3074  CG  ASN A 194       9.324 -11.063   7.296  1.00  0.00           C  
ATOM   3075  ND2 ASN A 194       9.344 -11.752   6.146  1.00  0.00           N  
ATOM   3076  OD1 ASN A 194       9.894 -11.539   8.278  1.00  0.00           O  
ATOM   3077  H   ASN A 194       6.709  -8.043   7.588  1.00  0.00           H  
ATOM   3078  HA  ASN A 194       7.402 -10.339   9.129  1.00  0.00           H  
ATOM   3079  HB1 ASN A 194       7.718  -9.905   6.651  1.00  0.00           H  
ATOM   3080  HB2 ASN A 194       9.259  -9.013   6.997  1.00  0.00           H  
ATOM   3081 1HD2 ASN A 194       8.784 -11.376   5.404  1.00  0.00           H  
ATOM   3082 2HD2 ASN A 194       9.951 -12.537   6.038  1.00  0.00           H  
ATOM   3083  N   TRP A 195       9.900  -9.320  10.030  1.00  0.00           N  
ATOM   3084  CA  TRP A 195      10.942  -8.662  10.804  1.00  0.00           C  
ATOM   3085  C   TRP A 195      11.921  -8.024   9.808  1.00  0.00           C  
ATOM   3086  O   TRP A 195      12.149  -8.591   8.749  1.00  0.00           O  
ATOM   3087  CB  TRP A 195      11.626  -9.657  11.726  1.00  0.00           C  
ATOM   3088  CG  TRP A 195      10.615 -10.036  12.772  1.00  0.00           C  
ATOM   3089  CD1 TRP A 195       9.673 -11.013  12.728  1.00  0.00           C  
ATOM   3090  CD2 TRP A 195      10.385  -9.308  14.011  1.00  0.00           C  
ATOM   3091  CE2 TRP A 195       9.347  -9.957  14.707  1.00  0.00           C  
ATOM   3092  CE3 TRP A 195      10.923  -8.124  14.544  1.00  0.00           C  
ATOM   3093  NE1 TRP A 195       8.918 -10.970  13.875  1.00  0.00           N  
ATOM   3094  CZ2 TRP A 195       8.899  -9.461  15.946  1.00  0.00           C  
ATOM   3095  CZ3 TRP A 195      10.465  -7.619  15.763  1.00  0.00           C  
ATOM   3096  CH2 TRP A 195       9.447  -8.287  16.458  1.00  0.00           C  
ATOM   3097  H   TRP A 195      10.219 -10.157   9.560  1.00  0.00           H  
ATOM   3098  HA  TRP A 195      10.503  -7.886  11.423  1.00  0.00           H  
ATOM   3099  HB1 TRP A 195      11.985 -10.534  11.187  1.00  0.00           H  
ATOM   3100  HB2 TRP A 195      12.541  -9.160  12.070  1.00  0.00           H  
ATOM   3101  HD1 TRP A 195       9.632 -11.653  11.857  1.00  0.00           H  
ATOM   3102  HE1 TRP A 195       8.173 -11.626  14.061  1.00  0.00           H  
ATOM   3103  HE3 TRP A 195      11.701  -7.568  14.018  1.00  0.00           H  
ATOM   3104  HZ2 TRP A 195       8.091  -9.968  16.452  1.00  0.00           H  
ATOM   3105  HZ3 TRP A 195      10.866  -6.716  16.205  1.00  0.00           H  
ATOM   3106  HH2 TRP A 195       8.971  -7.842  17.317  1.00  0.00           H  
ATOM   3107  N   SER A 196      12.530  -6.959  10.331  1.00  0.00           N  
ATOM   3108  CA  SER A 196      13.467  -6.181   9.535  1.00  0.00           C  
ATOM   3109  C   SER A 196      14.803  -6.890   9.400  1.00  0.00           C  
ATOM   3110  O   SER A 196      14.821  -8.041   9.819  1.00  0.00           O  
ATOM   3111  CB  SER A 196      13.594  -4.810  10.227  1.00  0.00           C  
ATOM   3112  OG  SER A 196      14.400  -4.935  11.370  1.00  0.00           O  
ATOM   3113  H   SER A 196      12.074  -6.453  11.070  1.00  0.00           H  
ATOM   3114  HA  SER A 196      13.190  -6.003   8.514  1.00  0.00           H  
ATOM   3115  HB1 SER A 196      14.040  -4.036   9.599  1.00  0.00           H  
ATOM   3116  HB2 SER A 196      12.620  -4.428  10.523  1.00  0.00           H  
ATOM   3117  HG  SER A 196      15.283  -5.208  11.173  1.00  0.00           H  
ATOM   3118  N   ASN A 197      15.832  -6.332   8.744  1.00  0.00           N  
ATOM   3119  CA  ASN A 197      17.068  -7.072   8.598  1.00  0.00           C  
ATOM   3120  C   ASN A 197      17.882  -6.856   9.872  1.00  0.00           C  
ATOM   3121  O   ASN A 197      17.871  -5.787  10.472  1.00  0.00           O  
ATOM   3122  CB  ASN A 197      17.787  -6.425   7.422  1.00  0.00           C  
ATOM   3123  CG  ASN A 197      19.094  -7.125   7.116  1.00  0.00           C  
ATOM   3124  ND2 ASN A 197      20.259  -6.676   7.601  1.00  0.00           N  
ATOM   3125  OD1 ASN A 197      19.165  -8.174   6.466  1.00  0.00           O  
ATOM   3126  H   ASN A 197      15.756  -5.402   8.344  1.00  0.00           H  
ATOM   3127  HA  ASN A 197      16.867  -8.103   8.287  1.00  0.00           H  
ATOM   3128  HB1 ASN A 197      17.252  -6.559   6.479  1.00  0.00           H  
ATOM   3129  HB2 ASN A 197      17.918  -5.354   7.563  1.00  0.00           H  
ATOM   3130 1HD2 ASN A 197      20.270  -5.946   8.291  1.00  0.00           H  
ATOM   3131 2HD2 ASN A 197      21.143  -6.999   7.244  1.00  0.00           H  
ATOM   3132  N   PRO A 198      18.608  -7.871  10.364  1.00  0.00           N  
ATOM   3133  CA  PRO A 198      19.292  -7.766  11.636  1.00  0.00           C  
ATOM   3134  C   PRO A 198      20.282  -6.608  11.761  1.00  0.00           C  
ATOM   3135  O   PRO A 198      20.934  -6.343  10.744  1.00  0.00           O  
ATOM   3136  CB  PRO A 198      19.982  -9.101  11.928  1.00  0.00           C  
ATOM   3137  CG  PRO A 198      19.253 -10.086  11.015  1.00  0.00           C  
ATOM   3138  CD  PRO A 198      18.650  -9.240   9.893  1.00  0.00           C  
ATOM   3139  HA  PRO A 198      18.508  -7.653  12.364  1.00  0.00           H  
ATOM   3140  HB1 PRO A 198      21.041  -8.942  11.702  1.00  0.00           H  
ATOM   3141  HB2 PRO A 198      19.889  -9.342  12.978  1.00  0.00           H  
ATOM   3142  HG1 PRO A 198      19.851 -10.941  10.686  1.00  0.00           H  
ATOM   3143  HG2 PRO A 198      18.424 -10.493  11.601  1.00  0.00           H  
ATOM   3144  HD1 PRO A 198      19.205  -9.355   8.975  1.00  0.00           H  
ATOM   3145  HD2 PRO A 198      17.624  -9.608   9.739  1.00  0.00           H  
ATOM   3146  N   ALA A 199      20.303  -5.969  12.931  1.00  0.00           N  
ATOM   3147  CA  ALA A 199      21.183  -4.862  13.246  1.00  0.00           C  
ATOM   3148  C   ALA A 199      21.944  -5.517  14.388  1.00  0.00           C  
ATOM   3149  O   ALA A 199      21.372  -5.762  15.466  1.00  0.00           O  
ATOM   3150  CB  ALA A 199      20.342  -3.659  13.703  1.00  0.00           C  
ATOM   3151  H   ALA A 199      19.622  -6.215  13.639  1.00  0.00           H  
ATOM   3152  HA  ALA A 199      21.805  -4.667  12.388  1.00  0.00           H  
ATOM   3153  HB1 ALA A 199      19.573  -3.495  12.940  1.00  0.00           H  
ATOM   3154  HB2 ALA A 199      19.858  -3.673  14.661  1.00  0.00           H  
ATOM   3155  HB3 ALA A 199      20.905  -2.724  13.596  1.00  0.00           H  
ATOM   3156  N   TYR A 200      23.237  -5.776  14.203  1.00  0.00           N  
ATOM   3157  CA  TYR A 200      24.156  -6.220  15.226  1.00  0.00           C  
ATOM   3158  C   TYR A 200      24.834  -5.005  15.849  1.00  0.00           C  
ATOM   3159  O   TYR A 200      25.290  -4.131  15.092  1.00  0.00           O  
ATOM   3160  CB  TYR A 200      25.245  -7.051  14.540  1.00  0.00           C  
ATOM   3161  CG  TYR A 200      24.838  -8.444  14.117  1.00  0.00           C  
ATOM   3162  CD1 TYR A 200      24.912  -9.434  15.097  1.00  0.00           C  
ATOM   3163  CD2 TYR A 200      24.235  -8.708  12.875  1.00  0.00           C  
ATOM   3164  CE1 TYR A 200      24.624 -10.756  14.705  1.00  0.00           C  
ATOM   3165  CE2 TYR A 200      23.816 -10.021  12.582  1.00  0.00           C  
ATOM   3166  CZ  TYR A 200      24.011 -11.070  13.492  1.00  0.00           C  
ATOM   3167  OH  TYR A 200      23.552 -12.334  13.230  1.00  0.00           O  
ATOM   3168  H   TYR A 200      23.677  -5.412  13.375  1.00  0.00           H  
ATOM   3169  HA  TYR A 200      23.577  -6.725  16.004  1.00  0.00           H  
ATOM   3170  HB1 TYR A 200      25.595  -6.517  13.661  1.00  0.00           H  
ATOM   3171  HB2 TYR A 200      26.095  -7.244  15.193  1.00  0.00           H  
ATOM   3172  HD1 TYR A 200      25.368  -9.421  16.079  1.00  0.00           H  
ATOM   3173  HD2 TYR A 200      24.020  -7.839  12.304  1.00  0.00           H  
ATOM   3174  HE1 TYR A 200      24.758 -11.575  15.405  1.00  0.00           H  
ATOM   3175  HE2 TYR A 200      23.282 -10.235  11.670  1.00  0.00           H  
ATOM   3176  HH  TYR A 200      23.116 -12.456  12.408  1.00  0.00           H  
ATOM   3177  N   THR A 201      25.010  -5.104  17.160  1.00  0.00           N  
ATOM   3178  CA  THR A 201      25.880  -4.248  17.954  1.00  0.00           C  
ATOM   3179  C   THR A 201      27.363  -4.566  17.789  1.00  0.00           C  
ATOM   3180  O   THR A 201      27.832  -5.692  17.890  1.00  0.00           O  
ATOM   3181  CB  THR A 201      25.456  -4.372  19.402  1.00  0.00           C  
ATOM   3182  CG2 THR A 201      24.041  -3.843  19.627  1.00  0.00           C  
ATOM   3183  OG1 THR A 201      25.403  -5.653  20.021  1.00  0.00           O  
ATOM   3184  H   THR A 201      24.574  -5.888  17.628  1.00  0.00           H  
ATOM   3185  HA  THR A 201      25.754  -3.228  17.564  1.00  0.00           H  
ATOM   3186  HB  THR A 201      26.068  -3.768  20.075  1.00  0.00           H  
ATOM   3187  HG1 THR A 201      26.247  -6.076  20.004  1.00  0.00           H  
ATOM   3188 1HG2 THR A 201      23.942  -2.754  19.578  1.00  0.00           H  
ATOM   3189 2HG2 THR A 201      23.326  -4.229  18.884  1.00  0.00           H  
ATOM   3190 3HG2 THR A 201      23.728  -4.076  20.646  1.00  0.00           H  
ATOM   3191  N   VAL A 202      28.156  -3.509  17.583  1.00  0.00           N  
ATOM   3192  CA  VAL A 202      29.606  -3.508  17.509  1.00  0.00           C  
ATOM   3193  C   VAL A 202      30.128  -3.175  18.901  1.00  0.00           C  
ATOM   3194  O   VAL A 202      30.037  -2.026  19.341  1.00  0.00           O  
ATOM   3195  CB  VAL A 202      30.123  -2.613  16.381  1.00  0.00           C  
ATOM   3196  CG1 VAL A 202      31.616  -2.811  16.117  1.00  0.00           C  
ATOM   3197  CG2 VAL A 202      29.299  -2.709  15.088  1.00  0.00           C  
ATOM   3198  H   VAL A 202      27.719  -2.603  17.562  1.00  0.00           H  
ATOM   3199  HA  VAL A 202      29.975  -4.495  17.269  1.00  0.00           H  
ATOM   3200  HB  VAL A 202      30.104  -1.563  16.672  1.00  0.00           H  
ATOM   3201 1HG1 VAL A 202      31.974  -2.138  15.329  1.00  0.00           H  
ATOM   3202 2HG1 VAL A 202      32.180  -2.527  16.999  1.00  0.00           H  
ATOM   3203 3HG1 VAL A 202      31.925  -3.818  15.857  1.00  0.00           H  
ATOM   3204 1HG2 VAL A 202      29.369  -3.688  14.608  1.00  0.00           H  
ATOM   3205 2HG2 VAL A 202      28.296  -2.407  15.364  1.00  0.00           H  
ATOM   3206 3HG2 VAL A 202      29.727  -2.045  14.340  1.00  0.00           H  
ATOM   3207  N   VAL A 203      30.854  -4.139  19.473  1.00  0.00           N  
ATOM   3208  CA  VAL A 203      31.569  -4.174  20.736  1.00  0.00           C  
ATOM   3209  C   VAL A 203      32.668  -5.206  20.589  1.00  0.00           C  
ATOM   3210  CB  VAL A 203      30.735  -4.272  22.013  1.00  0.00           C  
ATOM   3211  CG1 VAL A 203      30.083  -2.937  22.401  1.00  0.00           C  
ATOM   3212  CG2 VAL A 203      29.563  -5.261  22.017  1.00  0.00           C  
ATOM   3213  O1  VAL A 203      33.166  -5.502  21.681  1.00  0.00           O  
ATOM   3214  O2  VAL A 203      32.957  -5.843  19.550  1.00  0.00           O  
ATOM   3215  H   VAL A 203      31.022  -4.898  18.843  1.00  0.00           H  
ATOM   3216  HA  VAL A 203      32.062  -3.210  20.628  1.00  0.00           H  
ATOM   3217  HB  VAL A 203      31.475  -4.556  22.745  1.00  0.00           H  
ATOM   3218 1HG1 VAL A 203      30.756  -2.102  22.604  1.00  0.00           H  
ATOM   3219 2HG1 VAL A 203      29.312  -2.553  21.748  1.00  0.00           H  
ATOM   3220 3HG1 VAL A 203      29.521  -3.172  23.329  1.00  0.00           H  
ATOM   3221 1HG2 VAL A 203      29.932  -6.218  21.668  1.00  0.00           H  
ATOM   3222 2HG2 VAL A 203      29.360  -5.473  23.077  1.00  0.00           H  
ATOM   3223 3HG2 VAL A 203      28.763  -4.927  21.365  1.00  0.00           H     
ATOM   3224  N   VAL B   1     -19.448   3.592   3.456  1.00  0.00           N  
ATOM   3225  CA  VAL B   1     -18.749   4.637   4.229  1.00  0.00           C  
ATOM   3226  C   VAL B   1     -19.148   6.004   3.708  1.00  0.00           C  
ATOM   3227  O   VAL B   1     -19.575   6.112   2.557  1.00  0.00           O  
ATOM   3228  CB  VAL B   1     -17.248   4.399   4.295  1.00  0.00           C  
ATOM   3229  CG1 VAL B   1     -16.781   3.162   5.056  1.00  0.00           C  
ATOM   3230  CG2 VAL B   1     -16.563   4.465   2.937  1.00  0.00           C  
ATOM   3231  HA  VAL B   1     -19.231   4.413   5.187  1.00  0.00           H  
ATOM   3232  HB  VAL B   1     -16.847   5.232   4.887  1.00  0.00           H  
ATOM   3233 1HG1 VAL B   1     -17.072   2.230   4.604  1.00  0.00           H  
ATOM   3234 2HG1 VAL B   1     -15.721   3.100   5.310  1.00  0.00           H  
ATOM   3235 3HG1 VAL B   1     -17.274   3.138   6.034  1.00  0.00           H  
ATOM   3236 1HG2 VAL B   1     -17.176   3.881   2.265  1.00  0.00           H  
ATOM   3237 2HG2 VAL B   1     -16.381   5.527   2.689  1.00  0.00           H  
ATOM   3238 3HG2 VAL B   1     -15.619   3.923   2.951  1.00  0.00           H  
ATOM   3239  H1  VAL B   1     -20.439   3.644   3.592  1.00  0.00           H  
ATOM   3240  H2  VAL B   1     -19.323   3.373   2.476  1.00  0.00           H  
ATOM   3241  H3  VAL B   1     -19.253   2.723   3.906  1.00  0.00           H  
ATOM   3242  N   PRO B   2     -19.010   7.095   4.460  1.00  0.00           N  
ATOM   3243  CA  PRO B   2     -19.098   8.435   3.940  1.00  0.00           C  
ATOM   3244  C   PRO B   2     -18.047   8.704   2.874  1.00  0.00           C  
ATOM   3245  O   PRO B   2     -17.022   8.052   2.938  1.00  0.00           O  
ATOM   3246  CB  PRO B   2     -18.940   9.355   5.151  1.00  0.00           C  
ATOM   3247  CG  PRO B   2     -18.898   8.445   6.381  1.00  0.00           C  
ATOM   3248  CD  PRO B   2     -18.755   7.006   5.891  1.00  0.00           C  
ATOM   3249  HA  PRO B   2     -20.077   8.527   3.467  1.00  0.00           H  
ATOM   3250  HB1 PRO B   2     -17.954   9.833   5.066  1.00  0.00           H  
ATOM   3251  HB2 PRO B   2     -19.697  10.129   5.279  1.00  0.00           H  
ATOM   3252  HG1 PRO B   2     -18.061   8.551   7.084  1.00  0.00           H  
ATOM   3253  HG2 PRO B   2     -19.752   8.607   7.048  1.00  0.00           H  
ATOM   3254  HD1 PRO B   2     -17.832   6.553   6.224  1.00  0.00           H  
ATOM   3255  HD2 PRO B   2     -19.541   6.349   6.277  1.00  0.00           H  
ATOM   3256  N   ILE B   3     -18.241   9.683   1.974  1.00  0.00           N  
ATOM   3257  CA  ILE B   3     -17.301  10.151   0.978  1.00  0.00           C  
ATOM   3258  C   ILE B   3     -15.997  10.621   1.614  1.00  0.00           C  
ATOM   3259  O   ILE B   3     -14.932  10.239   1.127  1.00  0.00           O  
ATOM   3260  CB  ILE B   3     -17.876  11.247   0.087  1.00  0.00           C  
ATOM   3261  CG1 ILE B   3     -16.997  11.864  -1.010  1.00  0.00           C  
ATOM   3262  CG2 ILE B   3     -18.568  12.411   0.795  1.00  0.00           C  
ATOM   3263  CD  ILE B   3     -16.575  10.858  -2.099  1.00  0.00           C  
ATOM   3264  H   ILE B   3     -19.134  10.156   1.901  1.00  0.00           H  
ATOM   3265  HA  ILE B   3     -17.241   9.251   0.378  1.00  0.00           H  
ATOM   3266  HB  ILE B   3     -18.660  10.721  -0.467  1.00  0.00           H  
ATOM   3267 1HG1 ILE B   3     -17.620  12.570  -1.541  1.00  0.00           H  
ATOM   3268 2HG1 ILE B   3     -16.122  12.311  -0.556  1.00  0.00           H  
ATOM   3269 1HG2 ILE B   3     -19.139  12.126   1.672  1.00  0.00           H  
ATOM   3270 2HG2 ILE B   3     -17.835  13.126   1.178  1.00  0.00           H  
ATOM   3271 3HG2 ILE B   3     -19.349  12.805   0.142  1.00  0.00           H  
ATOM   3272  HD1 ILE B   3     -16.089   9.992  -1.657  1.00  0.00           H  
ATOM   3273  HD2 ILE B   3     -17.490  10.501  -2.572  1.00  0.00           H  
ATOM   3274  HD3 ILE B   3     -16.054  11.263  -2.956  1.00  0.00           H  
ATOM   3275  N   GLN B   4     -15.997  11.360   2.724  1.00  0.00           N  
ATOM   3276  CA  GLN B   4     -14.823  11.839   3.419  1.00  0.00           C  
ATOM   3277  C   GLN B   4     -13.797  10.807   3.852  1.00  0.00           C  
ATOM   3278  O   GLN B   4     -12.599  11.076   3.847  1.00  0.00           O  
ATOM   3279  CB  GLN B   4     -15.224  12.645   4.648  1.00  0.00           C  
ATOM   3280  CG  GLN B   4     -15.824  14.030   4.376  1.00  0.00           C  
ATOM   3281  CD  GLN B   4     -17.303  14.039   4.011  1.00  0.00           C  
ATOM   3282  NE2 GLN B   4     -17.889  15.085   3.409  1.00  0.00           N  
ATOM   3283  OE1 GLN B   4     -17.997  13.063   4.287  1.00  0.00           O  
ATOM   3284  H   GLN B   4     -16.920  11.522   3.081  1.00  0.00           H  
ATOM   3285  HA  GLN B   4     -14.386  12.493   2.661  1.00  0.00           H  
ATOM   3286  HB1 GLN B   4     -15.921  11.959   5.155  1.00  0.00           H  
ATOM   3287  HB2 GLN B   4     -14.339  12.922   5.221  1.00  0.00           H  
ATOM   3288  HG1 GLN B   4     -15.722  14.521   5.357  1.00  0.00           H  
ATOM   3289  HG2 GLN B   4     -15.176  14.576   3.699  1.00  0.00           H  
ATOM   3290 1HE2 GLN B   4     -17.325  15.909   3.252  1.00  0.00           H  
ATOM   3291 2HE2 GLN B   4     -18.858  15.107   3.146  1.00  0.00           H  
ATOM   3292  N   LYS B   5     -14.309   9.652   4.319  1.00  0.00           N  
ATOM   3293  CA  LYS B   5     -13.571   8.458   4.641  1.00  0.00           C  
ATOM   3294  C   LYS B   5     -12.793   8.005   3.424  1.00  0.00           C  
ATOM   3295  O   LYS B   5     -11.631   7.724   3.628  1.00  0.00           O  
ATOM   3296  CB  LYS B   5     -14.514   7.330   5.017  1.00  0.00           C  
ATOM   3297  CG  LYS B   5     -13.988   6.154   5.868  1.00  0.00           C  
ATOM   3298  CD  LYS B   5     -12.997   5.162   5.271  1.00  0.00           C  
ATOM   3299  CE  LYS B   5     -12.474   4.245   6.363  1.00  0.00           C  
ATOM   3300  NZ  LYS B   5     -11.833   3.091   5.715  1.00  0.00           N1+
ATOM   3301  H   LYS B   5     -15.320   9.634   4.395  1.00  0.00           H  
ATOM   3302  HA  LYS B   5     -12.826   8.713   5.394  1.00  0.00           H  
ATOM   3303  HB1 LYS B   5     -15.180   7.784   5.775  1.00  0.00           H  
ATOM   3304  HB2 LYS B   5     -15.137   6.896   4.234  1.00  0.00           H  
ATOM   3305  HG1 LYS B   5     -13.745   6.635   6.820  1.00  0.00           H  
ATOM   3306  HG2 LYS B   5     -14.793   5.447   6.025  1.00  0.00           H  
ATOM   3307  HD1 LYS B   5     -13.380   4.649   4.380  1.00  0.00           H  
ATOM   3308  HD2 LYS B   5     -12.150   5.719   4.885  1.00  0.00           H  
ATOM   3309  HE1 LYS B   5     -11.821   4.790   7.046  1.00  0.00           H  
ATOM   3310  HE2 LYS B   5     -13.373   3.828   6.819  1.00  0.00           H  
ATOM   3311  HZ1 LYS B   5     -11.062   3.317   5.128  1.00  0.00           H  
ATOM   3312  HZ2 LYS B   5     -11.301   2.515   6.366  1.00  0.00           H  
ATOM   3313  HZ3 LYS B   5     -12.476   2.456   5.262  1.00  0.00           H  
ATOM   3314  N   VAL B   6     -13.357   7.901   2.212  1.00  0.00           N  
ATOM   3315  CA  VAL B   6     -12.719   7.387   1.034  1.00  0.00           C  
ATOM   3316  C   VAL B   6     -11.635   8.376   0.649  1.00  0.00           C  
ATOM   3317  O   VAL B   6     -10.630   7.954   0.102  1.00  0.00           O  
ATOM   3318  CB  VAL B   6     -13.753   7.199  -0.080  1.00  0.00           C  
ATOM   3319  CG1 VAL B   6     -13.204   6.675  -1.398  1.00  0.00           C  
ATOM   3320  CG2 VAL B   6     -14.868   6.280   0.405  1.00  0.00           C  
ATOM   3321  H   VAL B   6     -14.290   8.274   2.118  1.00  0.00           H  
ATOM   3322  HA  VAL B   6     -12.242   6.421   1.235  1.00  0.00           H  
ATOM   3323  HB  VAL B   6     -14.151   8.206  -0.161  1.00  0.00           H  
ATOM   3324 1HG1 VAL B   6     -12.966   5.606  -1.278  1.00  0.00           H  
ATOM   3325 2HG1 VAL B   6     -13.841   6.690  -2.271  1.00  0.00           H  
ATOM   3326 3HG1 VAL B   6     -12.226   7.053  -1.714  1.00  0.00           H  
ATOM   3327 1HG2 VAL B   6     -14.383   5.444   0.906  1.00  0.00           H  
ATOM   3328 2HG2 VAL B   6     -15.435   6.815   1.173  1.00  0.00           H  
ATOM   3329 3HG2 VAL B   6     -15.553   6.065  -0.408  1.00  0.00           H  
ATOM   3330  N   GLN B   7     -11.717   9.645   1.079  1.00  0.00           N  
ATOM   3331  CA  GLN B   7     -10.704  10.653   0.844  1.00  0.00           C  
ATOM   3332  C   GLN B   7      -9.586  10.481   1.848  1.00  0.00           C  
ATOM   3333  O   GLN B   7      -8.416  10.601   1.482  1.00  0.00           O  
ATOM   3334  CB  GLN B   7     -11.216  12.079   0.963  1.00  0.00           C  
ATOM   3335  CG  GLN B   7     -12.305  12.471  -0.021  1.00  0.00           C  
ATOM   3336  CD  GLN B   7     -13.275  13.533   0.446  1.00  0.00           C  
ATOM   3337  NE2 GLN B   7     -12.995  14.285   1.517  1.00  0.00           N  
ATOM   3338  OE1 GLN B   7     -14.285  13.825  -0.188  1.00  0.00           O  
ATOM   3339  H   GLN B   7     -12.570   9.788   1.576  1.00  0.00           H  
ATOM   3340  HA  GLN B   7     -10.289  10.567  -0.165  1.00  0.00           H  
ATOM   3341  HB1 GLN B   7     -11.690  12.205   1.931  1.00  0.00           H  
ATOM   3342  HB2 GLN B   7     -10.502  12.895   0.826  1.00  0.00           H  
ATOM   3343  HG1 GLN B   7     -11.835  12.845  -0.929  1.00  0.00           H  
ATOM   3344  HG2 GLN B   7     -12.867  11.597  -0.354  1.00  0.00           H  
ATOM   3345 1HE2 GLN B   7     -12.147  14.181   2.061  1.00  0.00           H  
ATOM   3346 2HE2 GLN B   7     -13.652  15.019   1.745  1.00  0.00           H  
ATOM   3347  N   ASP B   8      -9.880  10.308   3.147  1.00  0.00           N  
ATOM   3348  CA  ASP B   8      -8.942  10.085   4.210  1.00  0.00           C  
ATOM   3349  C   ASP B   8      -8.101   8.842   3.953  1.00  0.00           C  
ATOM   3350  O   ASP B   8      -6.881   8.831   3.947  1.00  0.00           O  
ATOM   3351  CB  ASP B   8      -9.746   9.978   5.517  1.00  0.00           C  
ATOM   3352  CG  ASP B   8      -8.843  10.234   6.721  1.00  0.00           C  
ATOM   3353  OD1 ASP B   8      -9.310  10.530   7.829  1.00  0.00           O  
ATOM   3354  OD2 ASP B   8      -7.612  10.114   6.615  1.00  0.00           O1-
ATOM   3355  H   ASP B   8     -10.852  10.340   3.473  1.00  0.00           H  
ATOM   3356  HA  ASP B   8      -8.219  10.891   4.263  1.00  0.00           H  
ATOM   3357  HB1 ASP B   8     -10.562  10.691   5.594  1.00  0.00           H  
ATOM   3358  HB2 ASP B   8     -10.039   8.965   5.775  1.00  0.00           H  
ATOM   3359  N   ASP B   9      -8.761   7.787   3.459  1.00  0.00           N  
ATOM   3360  CA  ASP B   9      -8.080   6.592   3.001  1.00  0.00           C  
ATOM   3361  C   ASP B   9      -7.217   6.810   1.775  1.00  0.00           C  
ATOM   3362  O   ASP B   9      -6.142   6.219   1.688  1.00  0.00           O  
ATOM   3363  CB  ASP B   9      -9.090   5.515   2.587  1.00  0.00           C  
ATOM   3364  CG  ASP B   9      -9.377   4.572   3.755  1.00  0.00           C  
ATOM   3365  OD1 ASP B   9      -8.741   4.626   4.827  1.00  0.00           O  
ATOM   3366  OD2 ASP B   9     -10.169   3.625   3.641  1.00  0.00           O1-
ATOM   3367  H   ASP B   9      -9.771   7.829   3.345  1.00  0.00           H  
ATOM   3368  HA  ASP B   9      -7.299   6.228   3.664  1.00  0.00           H  
ATOM   3369  HB1 ASP B   9     -10.022   5.977   2.273  1.00  0.00           H  
ATOM   3370  HB2 ASP B   9      -8.771   4.828   1.797  1.00  0.00           H  
ATOM   3371  N   THR B  10      -7.590   7.688   0.834  1.00  0.00           N  
ATOM   3372  CA  THR B  10      -6.829   8.085  -0.323  1.00  0.00           C  
ATOM   3373  C   THR B  10      -5.668   9.014   0.022  1.00  0.00           C  
ATOM   3374  O   THR B  10      -4.583   8.652  -0.434  1.00  0.00           O  
ATOM   3375  CB  THR B  10      -7.670   8.719  -1.416  1.00  0.00           C  
ATOM   3376  CG2 THR B  10      -6.898   9.095  -2.683  1.00  0.00           C  
ATOM   3377  OG1 THR B  10      -8.732   7.910  -1.851  1.00  0.00           O  
ATOM   3378  H   THR B  10      -8.435   8.231   0.941  1.00  0.00           H  
ATOM   3379  HA  THR B  10      -6.350   7.239  -0.822  1.00  0.00           H  
ATOM   3380  HB  THR B  10      -8.099   9.675  -1.107  1.00  0.00           H  
ATOM   3381  HG1 THR B  10      -9.384   7.805  -1.183  1.00  0.00           H  
ATOM   3382 1HG2 THR B  10      -6.369   8.180  -2.981  1.00  0.00           H  
ATOM   3383 2HG2 THR B  10      -7.567   9.361  -3.525  1.00  0.00           H  
ATOM   3384 3HG2 THR B  10      -6.255   9.961  -2.540  1.00  0.00           H  
ATOM   3385  N   LYS B  11      -5.858   9.921   0.982  1.00  0.00           N  
ATOM   3386  CA  LYS B  11      -4.807  10.729   1.576  1.00  0.00           C  
ATOM   3387  C   LYS B  11      -3.753   9.897   2.300  1.00  0.00           C  
ATOM   3388  O   LYS B  11      -2.576  10.217   2.395  1.00  0.00           O  
ATOM   3389  CB  LYS B  11      -5.409  11.734   2.545  1.00  0.00           C  
ATOM   3390  CG  LYS B  11      -6.135  12.889   1.883  1.00  0.00           C  
ATOM   3391  CD  LYS B  11      -6.767  13.823   2.901  1.00  0.00           C  
ATOM   3392  CE  LYS B  11      -5.706  14.571   3.725  1.00  0.00           C  
ATOM   3393  NZ  LYS B  11      -6.365  15.225   4.863  1.00  0.00           N1+
ATOM   3394  H   LYS B  11      -6.821  10.164   1.118  1.00  0.00           H  
ATOM   3395  HA  LYS B  11      -4.249  11.324   0.839  1.00  0.00           H  
ATOM   3396  HB1 LYS B  11      -5.918  11.270   3.402  1.00  0.00           H  
ATOM   3397  HB2 LYS B  11      -4.564  12.160   3.088  1.00  0.00           H  
ATOM   3398  HG1 LYS B  11      -5.536  13.354   1.095  1.00  0.00           H  
ATOM   3399  HG2 LYS B  11      -6.920  12.443   1.269  1.00  0.00           H  
ATOM   3400  HD1 LYS B  11      -7.391  14.589   2.439  1.00  0.00           H  
ATOM   3401  HD2 LYS B  11      -7.456  13.337   3.588  1.00  0.00           H  
ATOM   3402  HE1 LYS B  11      -4.913  13.977   4.168  1.00  0.00           H  
ATOM   3403  HE2 LYS B  11      -5.270  15.385   3.168  1.00  0.00           H  
ATOM   3404  HZ1 LYS B  11      -6.662  16.163   4.593  1.00  0.00           H  
ATOM   3405  HZ2 LYS B  11      -7.192  14.678   5.070  1.00  0.00           H  
ATOM   3406  HZ3 LYS B  11      -5.780  15.349   5.686  1.00  0.00           H  
ATOM   3407  N   THR B  12      -4.237   8.803   2.877  1.00  0.00           N  
ATOM   3408  CA  THR B  12      -3.412   7.879   3.630  1.00  0.00           C  
ATOM   3409  C   THR B  12      -2.661   6.986   2.642  1.00  0.00           C  
ATOM   3410  O   THR B  12      -1.628   6.424   3.006  1.00  0.00           O  
ATOM   3411  CB  THR B  12      -4.280   7.082   4.606  1.00  0.00           C  
ATOM   3412  CG2 THR B  12      -3.772   5.825   5.317  1.00  0.00           C  
ATOM   3413  OG1 THR B  12      -4.840   7.847   5.644  1.00  0.00           O  
ATOM   3414  H   THR B  12      -5.238   8.875   2.994  1.00  0.00           H  
ATOM   3415  HA  THR B  12      -2.739   8.434   4.283  1.00  0.00           H  
ATOM   3416  HB  THR B  12      -5.095   6.756   3.953  1.00  0.00           H  
ATOM   3417  HG1 THR B  12      -5.414   8.502   5.263  1.00  0.00           H  
ATOM   3418 1HG2 THR B  12      -4.471   5.359   6.004  1.00  0.00           H  
ATOM   3419 2HG2 THR B  12      -3.474   5.018   4.658  1.00  0.00           H  
ATOM   3420 3HG2 THR B  12      -2.856   6.072   5.851  1.00  0.00           H  
ATOM   3421  N   LEU B  13      -3.076   6.883   1.390  1.00  0.00           N  
ATOM   3422  CA  LEU B  13      -2.406   6.159   0.323  1.00  0.00           C  
ATOM   3423  C   LEU B  13      -1.370   7.058  -0.353  1.00  0.00           C  
ATOM   3424  O   LEU B  13      -0.236   6.627  -0.529  1.00  0.00           O  
ATOM   3425  CB  LEU B  13      -3.408   5.592  -0.692  1.00  0.00           C  
ATOM   3426  CG  LEU B  13      -2.906   4.626  -1.760  1.00  0.00           C  
ATOM   3427  CD1 LEU B  13      -2.219   3.451  -1.049  1.00  0.00           C  
ATOM   3428  CD2 LEU B  13      -4.129   4.167  -2.555  1.00  0.00           C  
ATOM   3429  H   LEU B  13      -3.859   7.417   1.058  1.00  0.00           H  
ATOM   3430  HA  LEU B  13      -1.851   5.333   0.764  1.00  0.00           H  
ATOM   3431  HB1 LEU B  13      -4.136   5.106  -0.065  1.00  0.00           H  
ATOM   3432  HB2 LEU B  13      -3.882   6.438  -1.203  1.00  0.00           H  
ATOM   3433  HG  LEU B  13      -2.268   5.202  -2.408  1.00  0.00           H  
ATOM   3434 1HD1 LEU B  13      -2.867   2.836  -0.421  1.00  0.00           H  
ATOM   3435 2HD1 LEU B  13      -1.851   2.815  -1.838  1.00  0.00           H  
ATOM   3436 3HD1 LEU B  13      -1.383   3.648  -0.375  1.00  0.00           H  
ATOM   3437 1HD2 LEU B  13      -4.694   4.993  -2.967  1.00  0.00           H  
ATOM   3438 2HD2 LEU B  13      -3.821   3.500  -3.365  1.00  0.00           H  
ATOM   3439 3HD2 LEU B  13      -4.826   3.541  -1.978  1.00  0.00           H  
ATOM   3440  N   ILE B  14      -1.739   8.275  -0.774  1.00  0.00           N  
ATOM   3441  CA  ILE B  14      -0.923   9.182  -1.550  1.00  0.00           C  
ATOM   3442  C   ILE B  14       0.402   9.482  -0.845  1.00  0.00           C  
ATOM   3443  O   ILE B  14       1.426   9.321  -1.521  1.00  0.00           O  
ATOM   3444  CB  ILE B  14      -1.721  10.396  -2.032  1.00  0.00           C  
ATOM   3445  CG1 ILE B  14      -2.564  10.110  -3.276  1.00  0.00           C  
ATOM   3446  CG2 ILE B  14      -0.869  11.613  -2.358  1.00  0.00           C  
ATOM   3447  CD  ILE B  14      -3.591  11.182  -3.679  1.00  0.00           C  
ATOM   3448  H   ILE B  14      -2.662   8.598  -0.547  1.00  0.00           H  
ATOM   3449  HA  ILE B  14      -0.606   8.725  -2.479  1.00  0.00           H  
ATOM   3450  HB  ILE B  14      -2.416  10.680  -1.225  1.00  0.00           H  
ATOM   3451 1HG1 ILE B  14      -1.910  10.096  -4.133  1.00  0.00           H  
ATOM   3452 2HG1 ILE B  14      -3.137   9.196  -3.208  1.00  0.00           H  
ATOM   3453 1HG2 ILE B  14      -0.324  11.418  -3.286  1.00  0.00           H  
ATOM   3454 2HG2 ILE B  14      -1.336  12.570  -2.579  1.00  0.00           H  
ATOM   3455 3HG2 ILE B  14      -0.144  11.959  -1.625  1.00  0.00           H  
ATOM   3456  HD1 ILE B  14      -3.216  12.116  -4.087  1.00  0.00           H  
ATOM   3457  HD2 ILE B  14      -4.295  10.797  -4.422  1.00  0.00           H  
ATOM   3458  HD3 ILE B  14      -4.315  11.326  -2.881  1.00  0.00           H  
ATOM   3459  N   LYS B  15       0.366   9.701   0.465  1.00  0.00           N  
ATOM   3460  CA  LYS B  15       1.480  10.029   1.320  1.00  0.00           C  
ATOM   3461  C   LYS B  15       2.588   8.988   1.253  1.00  0.00           C  
ATOM   3462  O   LYS B  15       3.786   9.208   1.368  1.00  0.00           O  
ATOM   3463  CB  LYS B  15       1.072  10.275   2.789  1.00  0.00           C  
ATOM   3464  CG  LYS B  15       0.211  11.518   2.996  1.00  0.00           C  
ATOM   3465  CD  LYS B  15      -0.425  11.643   4.384  1.00  0.00           C  
ATOM   3466  CE  LYS B  15       0.377  12.018   5.627  1.00  0.00           C  
ATOM   3467  NZ  LYS B  15      -0.461  12.461   6.764  1.00  0.00           N1+
ATOM   3468  H   LYS B  15      -0.546   9.714   0.902  1.00  0.00           H  
ATOM   3469  HA  LYS B  15       1.984  10.934   0.942  1.00  0.00           H  
ATOM   3470  HB1 LYS B  15       0.618   9.381   3.216  1.00  0.00           H  
ATOM   3471  HB2 LYS B  15       1.968  10.502   3.372  1.00  0.00           H  
ATOM   3472  HG1 LYS B  15       0.885  12.364   2.959  1.00  0.00           H  
ATOM   3473  HG2 LYS B  15      -0.546  11.593   2.203  1.00  0.00           H  
ATOM   3474  HD1 LYS B  15      -1.220  12.376   4.251  1.00  0.00           H  
ATOM   3475  HD2 LYS B  15      -0.908  10.698   4.631  1.00  0.00           H  
ATOM   3476  HE1 LYS B  15       1.022  11.213   5.969  1.00  0.00           H  
ATOM   3477  HE2 LYS B  15       0.961  12.923   5.400  1.00  0.00           H  
ATOM   3478  HZ1 LYS B  15      -1.066  13.256   6.552  1.00  0.00           H  
ATOM   3479  HZ2 LYS B  15      -1.125  11.715   6.931  1.00  0.00           H  
ATOM   3480  HZ3 LYS B  15       0.145  12.645   7.547  1.00  0.00           H  
ATOM   3481  N   THR B  16       2.199   7.745   0.981  1.00  0.00           N  
ATOM   3482  CA  THR B  16       3.148   6.653   0.854  1.00  0.00           C  
ATOM   3483  C   THR B  16       3.844   6.649  -0.493  1.00  0.00           C  
ATOM   3484  O   THR B  16       5.017   6.289  -0.589  1.00  0.00           O  
ATOM   3485  CB  THR B  16       2.459   5.287   0.991  1.00  0.00           C  
ATOM   3486  CG2 THR B  16       1.505   5.139   2.177  1.00  0.00           C  
ATOM   3487  OG1 THR B  16       1.737   4.752  -0.083  1.00  0.00           O  
ATOM   3488  H   THR B  16       1.232   7.478   0.897  1.00  0.00           H  
ATOM   3489  HA  THR B  16       3.804   6.788   1.717  1.00  0.00           H  
ATOM   3490  HB  THR B  16       3.362   4.714   1.234  1.00  0.00           H  
ATOM   3491  HG1 THR B  16       1.004   5.277  -0.385  1.00  0.00           H  
ATOM   3492 1HG2 THR B  16       1.787   5.821   2.968  1.00  0.00           H  
ATOM   3493 2HG2 THR B  16       0.484   5.461   1.933  1.00  0.00           H  
ATOM   3494 3HG2 THR B  16       1.512   4.099   2.496  1.00  0.00           H  
ATOM   3495  N   ILE B  17       3.104   7.064  -1.526  1.00  0.00           N  
ATOM   3496  CA  ILE B  17       3.520   6.938  -2.904  1.00  0.00           C  
ATOM   3497  C   ILE B  17       4.442   8.136  -3.080  1.00  0.00           C  
ATOM   3498  O   ILE B  17       5.565   8.015  -3.576  1.00  0.00           O  
ATOM   3499  CB  ILE B  17       2.465   6.941  -4.008  1.00  0.00           C  
ATOM   3500  CG1 ILE B  17       1.473   5.802  -3.763  1.00  0.00           C  
ATOM   3501  CG2 ILE B  17       3.071   6.786  -5.406  1.00  0.00           C  
ATOM   3502  CD  ILE B  17       0.065   5.862  -4.378  1.00  0.00           C  
ATOM   3503  H   ILE B  17       2.181   7.357  -1.229  1.00  0.00           H  
ATOM   3504  HA  ILE B  17       4.158   6.073  -3.082  1.00  0.00           H  
ATOM   3505  HB  ILE B  17       1.947   7.907  -4.060  1.00  0.00           H  
ATOM   3506 1HG1 ILE B  17       1.951   4.816  -3.762  1.00  0.00           H  
ATOM   3507 2HG1 ILE B  17       1.228   5.880  -2.704  1.00  0.00           H  
ATOM   3508 1HG2 ILE B  17       2.284   6.740  -6.149  1.00  0.00           H  
ATOM   3509 2HG2 ILE B  17       3.756   7.582  -5.703  1.00  0.00           H  
ATOM   3510 3HG2 ILE B  17       3.699   5.901  -5.524  1.00  0.00           H  
ATOM   3511  HD1 ILE B  17      -0.651   5.106  -4.071  1.00  0.00           H  
ATOM   3512  HD2 ILE B  17      -0.255   6.849  -4.049  1.00  0.00           H  
ATOM   3513  HD3 ILE B  17       0.128   5.893  -5.448  1.00  0.00           H  
ATOM   3514  N   VAL B  18       4.011   9.262  -2.541  1.00  0.00           N  
ATOM   3515  CA  VAL B  18       4.851  10.429  -2.367  1.00  0.00           C  
ATOM   3516  C   VAL B  18       6.169  10.299  -1.602  1.00  0.00           C  
ATOM   3517  O   VAL B  18       7.187  10.817  -2.098  1.00  0.00           O  
ATOM   3518  CB  VAL B  18       3.960  11.521  -1.790  1.00  0.00           C  
ATOM   3519  CG1 VAL B  18       4.758  12.757  -1.366  1.00  0.00           C  
ATOM   3520  CG2 VAL B  18       2.950  11.984  -2.833  1.00  0.00           C  
ATOM   3521  H   VAL B  18       3.098   9.424  -2.124  1.00  0.00           H  
ATOM   3522  HA  VAL B  18       5.272  10.693  -3.345  1.00  0.00           H  
ATOM   3523  HB  VAL B  18       3.420  11.136  -0.922  1.00  0.00           H  
ATOM   3524 1HG1 VAL B  18       4.150  13.542  -0.918  1.00  0.00           H  
ATOM   3525 2HG1 VAL B  18       5.467  12.542  -0.573  1.00  0.00           H  
ATOM   3526 3HG1 VAL B  18       5.337  13.262  -2.143  1.00  0.00           H  
ATOM   3527 1HG2 VAL B  18       2.104  12.547  -2.436  1.00  0.00           H  
ATOM   3528 2HG2 VAL B  18       3.477  12.668  -3.511  1.00  0.00           H  
ATOM   3529 3HG2 VAL B  18       2.479  11.170  -3.376  1.00  0.00           H  
ATOM   3530  N   THR B  19       6.320   9.599  -0.482  1.00  0.00           N  
ATOM   3531  CA  THR B  19       7.549   9.368   0.253  1.00  0.00           C  
ATOM   3532  C   THR B  19       8.588   8.607  -0.544  1.00  0.00           C  
ATOM   3533  O   THR B  19       9.786   8.816  -0.389  1.00  0.00           O  
ATOM   3534  CB  THR B  19       7.150   8.654   1.551  1.00  0.00           C  
ATOM   3535  CG2 THR B  19       8.310   8.263   2.485  1.00  0.00           C  
ATOM   3536  OG1 THR B  19       6.261   9.447   2.308  1.00  0.00           O  
ATOM   3537  H   THR B  19       5.502   9.172  -0.075  1.00  0.00           H  
ATOM   3538  HA  THR B  19       7.960  10.301   0.615  1.00  0.00           H  
ATOM   3539  HB  THR B  19       6.759   7.651   1.339  1.00  0.00           H  
ATOM   3540  HG1 THR B  19       5.442   9.561   1.855  1.00  0.00           H  
ATOM   3541 1HG2 THR B  19       9.114   8.999   2.528  1.00  0.00           H  
ATOM   3542 2HG2 THR B  19       7.908   8.029   3.453  1.00  0.00           H  
ATOM   3543 3HG2 THR B  19       8.848   7.427   2.046  1.00  0.00           H  
ATOM   3544  N   ARG B  20       8.148   7.814  -1.536  1.00  0.00           N  
ATOM   3545  CA  ARG B  20       8.948   7.081  -2.503  1.00  0.00           C  
ATOM   3546  C   ARG B  20       9.485   8.006  -3.591  1.00  0.00           C  
ATOM   3547  O   ARG B  20      10.662   8.285  -3.526  1.00  0.00           O  
ATOM   3548  CB  ARG B  20       8.169   5.865  -2.977  1.00  0.00           C  
ATOM   3549  CG  ARG B  20       7.913   4.862  -1.859  1.00  0.00           C  
ATOM   3550  CD  ARG B  20       6.661   4.023  -2.114  1.00  0.00           C  
ATOM   3551  NE  ARG B  20       6.590   3.543  -3.485  1.00  0.00           N  
ATOM   3552  CZ  ARG B  20       5.595   3.275  -4.359  1.00  0.00           C  
ATOM   3553  NH1 ARG B  20       4.333   3.295  -3.884  1.00  0.00           N1+
ATOM   3554  NH2 ARG B  20       5.673   2.917  -5.649  1.00  0.00           N  
ATOM   3555  H   ARG B  20       7.159   7.856  -1.690  1.00  0.00           H  
ATOM   3556  HA  ARG B  20       9.849   6.728  -2.000  1.00  0.00           H  
ATOM   3557  HB1 ARG B  20       7.290   6.099  -3.570  1.00  0.00           H  
ATOM   3558  HB2 ARG B  20       8.866   5.361  -3.645  1.00  0.00           H  
ATOM   3559  HG1 ARG B  20       8.747   4.229  -1.546  1.00  0.00           H  
ATOM   3560  HG2 ARG B  20       7.715   5.460  -0.969  1.00  0.00           H  
ATOM   3561  HD1 ARG B  20       6.554   3.211  -1.405  1.00  0.00           H  
ATOM   3562  HD2 ARG B  20       5.716   4.555  -1.987  1.00  0.00           H  
ATOM   3563  HE  ARG B  20       7.484   3.120  -3.662  1.00  0.00           H  
ATOM   3564 1HH1 ARG B  20       4.139   3.293  -2.884  1.00  0.00           H  
ATOM   3565 2HH1 ARG B  20       3.497   3.039  -4.367  1.00  0.00           H  
ATOM   3566 1HH2 ARG B  20       6.488   2.584  -6.146  1.00  0.00           H  
ATOM   3567 2HH2 ARG B  20       4.827   2.691  -6.162  1.00  0.00           H  
ATOM   3568  N   ILE B  21       8.614   8.500  -4.474  1.00  0.00           N  
ATOM   3569  CA  ILE B  21       8.889   9.562  -5.402  1.00  0.00           C  
ATOM   3570  C   ILE B  21       9.940  10.571  -4.997  1.00  0.00           C  
ATOM   3571  O   ILE B  21      10.731  10.907  -5.894  1.00  0.00           O  
ATOM   3572  CB  ILE B  21       7.576  10.182  -5.927  1.00  0.00           C  
ATOM   3573  CG1 ILE B  21       6.506   9.184  -6.391  1.00  0.00           C  
ATOM   3574  CG2 ILE B  21       7.711  11.354  -6.885  1.00  0.00           C  
ATOM   3575  CD  ILE B  21       5.103   9.733  -6.666  1.00  0.00           C  
ATOM   3576  H   ILE B  21       7.688   8.102  -4.578  1.00  0.00           H  
ATOM   3577  HA  ILE B  21       9.317   9.076  -6.291  1.00  0.00           H  
ATOM   3578  HB  ILE B  21       7.239  10.629  -4.998  1.00  0.00           H  
ATOM   3579 1HG1 ILE B  21       6.844   8.667  -7.311  1.00  0.00           H  
ATOM   3580 2HG1 ILE B  21       6.420   8.393  -5.672  1.00  0.00           H  
ATOM   3581 1HG2 ILE B  21       8.363  12.189  -6.652  1.00  0.00           H  
ATOM   3582 2HG2 ILE B  21       7.897  11.046  -7.915  1.00  0.00           H  
ATOM   3583 3HG2 ILE B  21       6.746  11.866  -6.779  1.00  0.00           H  
ATOM   3584  HD1 ILE B  21       4.557  10.018  -5.768  1.00  0.00           H  
ATOM   3585  HD2 ILE B  21       5.208  10.624  -7.285  1.00  0.00           H  
ATOM   3586  HD3 ILE B  21       4.561   8.969  -7.229  1.00  0.00           H  
ATOM   3587  N   ASN B  22       9.861  11.109  -3.777  1.00  0.00           N  
ATOM   3588  CA  ASN B  22      10.620  12.145  -3.104  1.00  0.00           C  
ATOM   3589  C   ASN B  22      12.073  11.736  -2.958  1.00  0.00           C  
ATOM   3590  O   ASN B  22      12.999  12.404  -3.435  1.00  0.00           O  
ATOM   3591  CB  ASN B  22       9.924  12.328  -1.746  1.00  0.00           C  
ATOM   3592  CG  ASN B  22      10.703  13.184  -0.763  1.00  0.00           C  
ATOM   3593  ND2 ASN B  22      10.463  14.492  -0.743  1.00  0.00           N  
ATOM   3594  OD1 ASN B  22      11.594  12.671  -0.080  1.00  0.00           O  
ATOM   3595  H   ASN B  22       9.102  10.753  -3.200  1.00  0.00           H  
ATOM   3596  HA  ASN B  22      10.565  13.045  -3.703  1.00  0.00           H  
ATOM   3597  HB1 ASN B  22       8.921  12.721  -1.920  1.00  0.00           H  
ATOM   3598  HB2 ASN B  22       9.687  11.536  -1.058  1.00  0.00           H  
ATOM   3599 1HD2 ASN B  22       9.591  14.826  -1.156  1.00  0.00           H  
ATOM   3600 2HD2 ASN B  22      10.986  15.036  -0.090  1.00  0.00           H  
ATOM   3601  N   ASP B  23      12.281  10.498  -2.508  1.00  0.00           N  
ATOM   3602  CA  ASP B  23      13.594   9.948  -2.214  1.00  0.00           C  
ATOM   3603  C   ASP B  23      14.361   9.695  -3.511  1.00  0.00           C  
ATOM   3604  O   ASP B  23      15.529  10.074  -3.596  1.00  0.00           O  
ATOM   3605  CB  ASP B  23      13.391   8.666  -1.425  1.00  0.00           C  
ATOM   3606  CG  ASP B  23      14.656   7.915  -1.021  1.00  0.00           C  
ATOM   3607  OD1 ASP B  23      15.468   8.511  -0.278  1.00  0.00           O  
ATOM   3608  OD2 ASP B  23      14.897   6.758  -1.411  1.00  0.00           O1-
ATOM   3609  H   ASP B  23      11.546   9.842  -2.322  1.00  0.00           H  
ATOM   3610  HA  ASP B  23      14.187  10.582  -1.561  1.00  0.00           H  
ATOM   3611  HB1 ASP B  23      12.747   8.830  -0.568  1.00  0.00           H  
ATOM   3612  HB2 ASP B  23      12.819   7.972  -2.038  1.00  0.00           H  
ATOM   3613  N   ILE B  24      13.609   9.129  -4.454  1.00  0.00           N  
ATOM   3614  CA  ILE B  24      13.946   8.963  -5.863  1.00  0.00           C  
ATOM   3615  C   ILE B  24      14.438  10.257  -6.500  1.00  0.00           C  
ATOM   3616  O   ILE B  24      15.610  10.297  -6.886  1.00  0.00           O  
ATOM   3617  CB  ILE B  24      12.966   8.126  -6.697  1.00  0.00           C  
ATOM   3618  CG1 ILE B  24      12.473   6.851  -6.010  1.00  0.00           C  
ATOM   3619  CG2 ILE B  24      13.553   7.851  -8.065  1.00  0.00           C  
ATOM   3620  CD  ILE B  24      11.149   6.381  -6.626  1.00  0.00           C  
ATOM   3621  H   ILE B  24      12.730   8.832  -4.078  1.00  0.00           H  
ATOM   3622  HA  ILE B  24      14.771   8.279  -5.760  1.00  0.00           H  
ATOM   3623  HB  ILE B  24      12.062   8.729  -6.811  1.00  0.00           H  
ATOM   3624 1HG1 ILE B  24      13.160   6.007  -6.088  1.00  0.00           H  
ATOM   3625 2HG1 ILE B  24      12.318   7.029  -4.951  1.00  0.00           H  
ATOM   3626 1HG2 ILE B  24      14.507   7.339  -7.982  1.00  0.00           H  
ATOM   3627 2HG2 ILE B  24      12.810   7.306  -8.659  1.00  0.00           H  
ATOM   3628 3HG2 ILE B  24      13.838   8.764  -8.614  1.00  0.00           H  
ATOM   3629  HD1 ILE B  24      10.906   5.399  -6.247  1.00  0.00           H  
ATOM   3630  HD2 ILE B  24      10.323   7.054  -6.418  1.00  0.00           H  
ATOM   3631  HD3 ILE B  24      11.305   6.253  -7.715  1.00  0.00           H  
ATOM   3632  N   SER B  25      13.610  11.291  -6.573  1.00  0.00           N  
ATOM   3633  CA  SER B  25      13.971  12.634  -7.011  1.00  0.00           C  
ATOM   3634  C   SER B  25      15.315  13.144  -6.485  1.00  0.00           C  
ATOM   3635  O   SER B  25      16.246  13.412  -7.231  1.00  0.00           O  
ATOM   3636  CB  SER B  25      12.783  13.504  -6.655  1.00  0.00           C  
ATOM   3637  OG  SER B  25      12.835  14.815  -7.174  1.00  0.00           O  
ATOM   3638  H   SER B  25      12.630  11.173  -6.367  1.00  0.00           H  
ATOM   3639  HA  SER B  25      14.066  12.595  -8.110  1.00  0.00           H  
ATOM   3640  HB1 SER B  25      11.777  13.146  -6.899  1.00  0.00           H  
ATOM   3641  HB2 SER B  25      12.868  13.664  -5.574  1.00  0.00           H  
ATOM   3642  HG  SER B  25      13.509  15.280  -6.711  1.00  0.00           H  
ATOM   3643  N   HIS B  26      15.461  13.115  -5.165  1.00  0.00           N  
ATOM   3644  CA  HIS B  26      16.634  13.583  -4.450  1.00  0.00           C  
ATOM   3645  C   HIS B  26      17.832  12.623  -4.376  1.00  0.00           C  
ATOM   3646  O   HIS B  26      18.737  12.850  -3.582  1.00  0.00           O  
ATOM   3647  CB  HIS B  26      16.216  13.889  -3.021  1.00  0.00           C  
ATOM   3648  CG  HIS B  26      15.545  15.224  -2.863  1.00  0.00           C  
ATOM   3649  CD2 HIS B  26      14.204  15.463  -3.028  1.00  0.00           C  
ATOM   3650  ND1 HIS B  26      16.184  16.339  -2.320  1.00  0.00           N  
ATOM   3651  CE1 HIS B  26      15.207  17.251  -2.233  1.00  0.00           C  
ATOM   3652  NE2 HIS B  26      14.012  16.762  -2.608  1.00  0.00           N  
ATOM   3653  H   HIS B  26      14.762  12.629  -4.598  1.00  0.00           H  
ATOM   3654  HA  HIS B  26      17.040  14.437  -4.998  1.00  0.00           H  
ATOM   3655  HB1 HIS B  26      15.521  13.144  -2.664  1.00  0.00           H  
ATOM   3656  HB2 HIS B  26      17.063  13.946  -2.338  1.00  0.00           H  
ATOM   3657  HD2 HIS B  26      13.430  14.787  -3.371  1.00  0.00           H  
ATOM   3658  HE1 HIS B  26      15.227  18.261  -1.852  1.00  0.00           H  
ATOM   3659  HE2 HIS B  26      13.137  17.255  -2.481  1.00  0.00           H  
ATOM   3660  N   THR B  27      17.813  11.503  -5.087  1.00  0.00           N  
ATOM   3661  CA  THR B  27      18.941  10.612  -5.293  1.00  0.00           C  
ATOM   3662  C   THR B  27      19.268  10.506  -6.772  1.00  0.00           C  
ATOM   3663  O   THR B  27      20.333   9.964  -7.078  1.00  0.00           O  
ATOM   3664  CB  THR B  27      18.708   9.320  -4.505  1.00  0.00           C  
ATOM   3665  CG2 THR B  27      18.812   9.370  -2.984  1.00  0.00           C  
ATOM   3666  OG1 THR B  27      17.495   8.700  -4.900  1.00  0.00           O  
ATOM   3667  H   THR B  27      16.927  11.256  -5.510  1.00  0.00           H  
ATOM   3668  HA  THR B  27      19.856  11.019  -4.859  1.00  0.00           H  
ATOM   3669  HB  THR B  27      19.366   8.485  -4.723  1.00  0.00           H  
ATOM   3670  HG1 THR B  27      16.889   9.225  -4.402  1.00  0.00           H  
ATOM   3671 1HG2 THR B  27      18.699   8.319  -2.675  1.00  0.00           H  
ATOM   3672 2HG2 THR B  27      19.727   9.797  -2.580  1.00  0.00           H  
ATOM   3673 3HG2 THR B  27      18.045   9.973  -2.497  1.00  0.00           H  
ATOM   3674  N   GLN B  28      18.408  10.900  -7.715  1.00  0.00           N  
ATOM   3675  CA  GLN B  28      18.573  10.922  -9.154  1.00  0.00           C  
ATOM   3676  C   GLN B  28      19.034  12.296  -9.622  1.00  0.00           C  
ATOM   3677  O   GLN B  28      19.257  12.478 -10.811  1.00  0.00           O  
ATOM   3678  CB  GLN B  28      17.229  10.521  -9.780  1.00  0.00           C  
ATOM   3679  CG  GLN B  28      16.760   9.078  -9.612  1.00  0.00           C  
ATOM   3680  CD  GLN B  28      17.471   8.064 -10.490  1.00  0.00           C  
ATOM   3681  NE2 GLN B  28      18.136   7.159  -9.768  1.00  0.00           N  
ATOM   3682  OE1 GLN B  28      17.575   8.115 -11.710  1.00  0.00           O  
ATOM   3683  H   GLN B  28      17.525  11.082  -7.248  1.00  0.00           H  
ATOM   3684  HA  GLN B  28      19.380  10.238  -9.442  1.00  0.00           H  
ATOM   3685  HB1 GLN B  28      16.413  11.145  -9.432  1.00  0.00           H  
ATOM   3686  HB2 GLN B  28      17.351  10.723 -10.839  1.00  0.00           H  
ATOM   3687  HG1 GLN B  28      16.697   8.876  -8.543  1.00  0.00           H  
ATOM   3688  HG2 GLN B  28      15.761   9.080 -10.056  1.00  0.00           H  
ATOM   3689 1HE2 GLN B  28      17.902   7.156  -8.779  1.00  0.00           H  
ATOM   3690 2HE2 GLN B  28      18.643   6.403 -10.197  1.00  0.00           H  
ATOM   3691  N   SER B  29      19.203  13.277  -8.730  1.00  0.00           N  
ATOM   3692  CA  SER B  29      19.594  14.620  -9.098  1.00  0.00           C  
ATOM   3693  C   SER B  29      21.092  14.882  -9.052  1.00  0.00           C  
ATOM   3694  O   SER B  29      21.503  16.015  -9.240  1.00  0.00           O  
ATOM   3695  CB  SER B  29      18.863  15.493  -8.070  1.00  0.00           C  
ATOM   3696  OG  SER B  29      18.971  15.063  -6.730  1.00  0.00           O  
ATOM   3697  H   SER B  29      18.780  13.193  -7.822  1.00  0.00           H  
ATOM   3698  HA  SER B  29      19.185  14.927 -10.059  1.00  0.00           H  
ATOM   3699  HB1 SER B  29      19.285  16.507  -8.068  1.00  0.00           H  
ATOM   3700  HB2 SER B  29      17.802  15.675  -8.254  1.00  0.00           H  
ATOM   3701  HG  SER B  29      19.839  15.240  -6.397  1.00  0.00           H  
ATOM   3702  N   VAL B  30      21.939  13.858  -8.899  1.00  0.00           N  
ATOM   3703  CA  VAL B  30      23.378  14.050  -8.894  1.00  0.00           C  
ATOM   3704  C   VAL B  30      23.981  14.265 -10.271  1.00  0.00           C  
ATOM   3705  O   VAL B  30      25.159  14.595 -10.357  1.00  0.00           O  
ATOM   3706  CB  VAL B  30      23.934  12.884  -8.092  1.00  0.00           C  
ATOM   3707  CG1 VAL B  30      23.478  12.889  -6.624  1.00  0.00           C  
ATOM   3708  CG2 VAL B  30      23.637  11.512  -8.684  1.00  0.00           C  
ATOM   3709  H   VAL B  30      21.555  12.965  -8.621  1.00  0.00           H  
ATOM   3710  HA  VAL B  30      23.548  14.951  -8.303  1.00  0.00           H  
ATOM   3711  HB  VAL B  30      25.023  12.962  -8.098  1.00  0.00           H  
ATOM   3712 1HG1 VAL B  30      23.799  13.751  -6.052  1.00  0.00           H  
ATOM   3713 2HG1 VAL B  30      22.388  12.920  -6.528  1.00  0.00           H  
ATOM   3714 3HG1 VAL B  30      23.763  12.001  -6.054  1.00  0.00           H  
ATOM   3715 1HG2 VAL B  30      24.100  10.795  -8.013  1.00  0.00           H  
ATOM   3716 2HG2 VAL B  30      22.579  11.273  -8.769  1.00  0.00           H  
ATOM   3717 3HG2 VAL B  30      24.013  11.255  -9.683  1.00  0.00           H  
ATOM   3718  N   SER B  31      23.258  13.970 -11.364  1.00  0.00           N  
ATOM   3719  CA  SER B  31      23.532  14.173 -12.773  1.00  0.00           C  
ATOM   3720  C   SER B  31      23.561  15.664 -13.112  1.00  0.00           C  
ATOM   3721  O   SER B  31      24.242  16.030 -14.079  1.00  0.00           O  
ATOM   3722  CB  SER B  31      22.380  13.445 -13.468  1.00  0.00           C  
ATOM   3723  OG  SER B  31      21.118  13.444 -12.863  1.00  0.00           O  
ATOM   3724  H   SER B  31      22.350  13.573 -11.178  1.00  0.00           H  
ATOM   3725  HA  SER B  31      24.446  13.731 -13.120  1.00  0.00           H  
ATOM   3726  HB1 SER B  31      22.221  13.764 -14.508  1.00  0.00           H  
ATOM   3727  HB2 SER B  31      22.668  12.397 -13.498  1.00  0.00           H  
ATOM   3728  HG  SER B  31      20.625  12.701 -13.185  1.00  0.00           H  
ATOM   3729  N   SER B  32      22.872  16.468 -12.314  1.00  0.00           N  
ATOM   3730  CA  SER B  32      22.890  17.918 -12.293  1.00  0.00           C  
ATOM   3731  C   SER B  32      23.832  18.335 -11.159  1.00  0.00           C  
ATOM   3732  O   SER B  32      24.106  17.517 -10.289  1.00  0.00           O  
ATOM   3733  CB  SER B  32      21.475  18.447 -12.098  1.00  0.00           C  
ATOM   3734  OG  SER B  32      20.648  17.660 -11.262  1.00  0.00           O  
ATOM   3735  H   SER B  32      22.482  15.994 -11.506  1.00  0.00           H  
ATOM   3736  HA  SER B  32      23.361  18.242 -13.201  1.00  0.00           H  
ATOM   3737  HB1 SER B  32      21.466  19.477 -11.748  1.00  0.00           H  
ATOM   3738  HB2 SER B  32      20.957  18.603 -13.050  1.00  0.00           H  
ATOM   3739  HG  SER B  32      21.025  17.682 -10.400  1.00  0.00           H  
ATOM   3740  N   LYS B  33      24.413  19.530 -11.256  1.00  0.00           N  
ATOM   3741  CA  LYS B  33      25.426  20.087 -10.382  1.00  0.00           C  
ATOM   3742  C   LYS B  33      24.829  20.292  -8.994  1.00  0.00           C  
ATOM   3743  O   LYS B  33      25.428  19.876  -8.012  1.00  0.00           O  
ATOM   3744  CB  LYS B  33      25.877  21.451 -10.919  1.00  0.00           C  
ATOM   3745  CG  LYS B  33      26.523  21.347 -12.297  1.00  0.00           C  
ATOM   3746  CD  LYS B  33      27.928  20.758 -12.282  1.00  0.00           C  
ATOM   3747  CE  LYS B  33      28.653  20.735 -13.629  1.00  0.00           C  
ATOM   3748  NZ  LYS B  33      30.103  20.606 -13.464  1.00  0.00           N1+
ATOM   3749  H   LYS B  33      24.223  20.009 -12.127  1.00  0.00           H  
ATOM   3750  HA  LYS B  33      26.202  19.323 -10.330  1.00  0.00           H  
ATOM   3751  HB1 LYS B  33      24.983  22.014 -11.182  1.00  0.00           H  
ATOM   3752  HB2 LYS B  33      26.419  22.085 -10.217  1.00  0.00           H  
ATOM   3753  HG1 LYS B  33      25.859  20.882 -13.020  1.00  0.00           H  
ATOM   3754  HG2 LYS B  33      26.597  22.348 -12.706  1.00  0.00           H  
ATOM   3755  HD1 LYS B  33      28.570  21.353 -11.629  1.00  0.00           H  
ATOM   3756  HD2 LYS B  33      27.865  19.707 -11.973  1.00  0.00           H  
ATOM   3757  HE1 LYS B  33      28.141  19.961 -14.202  1.00  0.00           H  
ATOM   3758  HE2 LYS B  33      28.567  21.684 -14.149  1.00  0.00           H  
ATOM   3759  HZ1 LYS B  33      30.446  21.158 -12.692  1.00  0.00           H  
ATOM   3760  HZ2 LYS B  33      30.310  19.648 -13.204  1.00  0.00           H  
ATOM   3761  HZ3 LYS B  33      30.726  20.672 -14.261  1.00  0.00           H  
ATOM   3762  N   GLN B  34      23.604  20.832  -8.918  1.00  0.00           N  
ATOM   3763  CA  GLN B  34      22.769  20.894  -7.742  1.00  0.00           C  
ATOM   3764  C   GLN B  34      22.300  19.461  -7.584  1.00  0.00           C  
ATOM   3765  O   GLN B  34      21.406  18.974  -8.268  1.00  0.00           O  
ATOM   3766  CB  GLN B  34      21.543  21.755  -8.056  1.00  0.00           C  
ATOM   3767  CG  GLN B  34      21.794  23.187  -8.514  1.00  0.00           C  
ATOM   3768  CD  GLN B  34      22.212  24.050  -7.322  1.00  0.00           C  
ATOM   3769  NE2 GLN B  34      22.895  25.136  -7.718  1.00  0.00           N  
ATOM   3770  OE1 GLN B  34      22.171  23.609  -6.182  1.00  0.00           O  
ATOM   3771  H   GLN B  34      23.154  21.239  -9.720  1.00  0.00           H  
ATOM   3772  HA  GLN B  34      23.435  21.009  -6.879  1.00  0.00           H  
ATOM   3773  HB1 GLN B  34      21.070  21.352  -8.948  1.00  0.00           H  
ATOM   3774  HB2 GLN B  34      20.820  21.819  -7.248  1.00  0.00           H  
ATOM   3775  HG1 GLN B  34      22.716  23.195  -9.100  1.00  0.00           H  
ATOM   3776  HG2 GLN B  34      20.932  23.631  -9.007  1.00  0.00           H  
ATOM   3777 1HE2 GLN B  34      23.068  25.308  -8.708  1.00  0.00           H  
ATOM   3778 2HE2 GLN B  34      23.410  25.439  -6.906  1.00  0.00           H  
ATOM   3779  N   LYS B  35      22.951  18.795  -6.612  1.00  0.00           N  
ATOM   3780  CA  LYS B  35      22.862  17.384  -6.354  1.00  0.00           C  
ATOM   3781  C   LYS B  35      21.612  16.934  -5.599  1.00  0.00           C  
ATOM   3782  O   LYS B  35      21.461  15.732  -5.390  1.00  0.00           O  
ATOM   3783  CB  LYS B  35      24.051  17.063  -5.439  1.00  0.00           C  
ATOM   3784  CG  LYS B  35      24.160  17.763  -4.078  1.00  0.00           C  
ATOM   3785  CD  LYS B  35      25.479  17.543  -3.343  1.00  0.00           C  
ATOM   3786  CE  LYS B  35      25.638  18.284  -2.012  1.00  0.00           C  
ATOM   3787  NZ  LYS B  35      26.899  17.903  -1.378  1.00  0.00           N1+
ATOM   3788  H   LYS B  35      23.837  19.162  -6.299  1.00  0.00           H  
ATOM   3789  HA  LYS B  35      23.039  16.886  -7.303  1.00  0.00           H  
ATOM   3790  HB1 LYS B  35      24.089  15.983  -5.290  1.00  0.00           H  
ATOM   3791  HB2 LYS B  35      24.962  17.181  -6.026  1.00  0.00           H  
ATOM   3792  HG1 LYS B  35      24.032  18.832  -4.238  1.00  0.00           H  
ATOM   3793  HG2 LYS B  35      23.330  17.466  -3.442  1.00  0.00           H  
ATOM   3794  HD1 LYS B  35      25.537  16.463  -3.164  1.00  0.00           H  
ATOM   3795  HD2 LYS B  35      26.319  17.830  -3.960  1.00  0.00           H  
ATOM   3796  HE1 LYS B  35      25.590  19.373  -2.082  1.00  0.00           H  
ATOM   3797  HE2 LYS B  35      24.897  18.047  -1.255  1.00  0.00           H  
ATOM   3798  HZ1 LYS B  35      26.902  18.273  -0.437  1.00  0.00           H  
ATOM   3799  HZ2 LYS B  35      27.106  16.925  -1.418  1.00  0.00           H  
ATOM   3800  HZ3 LYS B  35      27.666  18.390  -1.824  1.00  0.00           H  
ATOM   3801  N   VAL B  36      20.694  17.866  -5.352  1.00  0.00           N  
ATOM   3802  CA  VAL B  36      19.403  17.676  -4.717  1.00  0.00           C  
ATOM   3803  C   VAL B  36      18.428  18.588  -5.450  1.00  0.00           C  
ATOM   3804  O   VAL B  36      18.842  19.622  -5.957  1.00  0.00           O  
ATOM   3805  CB  VAL B  36      19.534  18.066  -3.246  1.00  0.00           C  
ATOM   3806  CG1 VAL B  36      20.239  17.041  -2.344  1.00  0.00           C  
ATOM   3807  CG2 VAL B  36      20.152  19.451  -3.043  1.00  0.00           C  
ATOM   3808  H   VAL B  36      20.898  18.778  -5.740  1.00  0.00           H  
ATOM   3809  HA  VAL B  36      19.041  16.653  -4.749  1.00  0.00           H  
ATOM   3810  HB  VAL B  36      18.532  18.168  -2.840  1.00  0.00           H  
ATOM   3811 1HG1 VAL B  36      21.318  17.159  -2.400  1.00  0.00           H  
ATOM   3812 2HG1 VAL B  36      19.844  17.167  -1.335  1.00  0.00           H  
ATOM   3813 3HG1 VAL B  36      19.968  16.029  -2.615  1.00  0.00           H  
ATOM   3814 1HG2 VAL B  36      19.798  20.248  -3.683  1.00  0.00           H  
ATOM   3815 2HG2 VAL B  36      20.036  19.729  -1.993  1.00  0.00           H  
ATOM   3816 3HG2 VAL B  36      21.242  19.489  -3.108  1.00  0.00           H  
ATOM   3817  N   THR B  37      17.162  18.178  -5.525  1.00  0.00           N  
ATOM   3818  CA  THR B  37      16.149  18.921  -6.268  1.00  0.00           C  
ATOM   3819  C   THR B  37      15.567  20.066  -5.460  1.00  0.00           C  
ATOM   3820  O   THR B  37      15.103  19.931  -4.332  1.00  0.00           O  
ATOM   3821  CB  THR B  37      15.028  17.952  -6.663  1.00  0.00           C  
ATOM   3822  CG2 THR B  37      15.590  16.907  -7.632  1.00  0.00           C  
ATOM   3823  OG1 THR B  37      14.560  17.168  -5.605  1.00  0.00           O  
ATOM   3824  H   THR B  37      16.887  17.306  -5.096  1.00  0.00           H  
ATOM   3825  HA  THR B  37      16.588  19.385  -7.156  1.00  0.00           H  
ATOM   3826  HB  THR B  37      14.296  18.527  -7.246  1.00  0.00           H  
ATOM   3827  HG1 THR B  37      14.313  17.705  -4.866  1.00  0.00           H  
ATOM   3828 1HG2 THR B  37      16.114  16.111  -7.110  1.00  0.00           H  
ATOM   3829 2HG2 THR B  37      14.806  16.371  -8.175  1.00  0.00           H  
ATOM   3830 3HG2 THR B  37      16.180  17.263  -8.469  1.00  0.00           H  
ATOM   3831  N   GLY B  38      15.499  21.256  -6.069  1.00  0.00           N  
ATOM   3832  CA  GLY B  38      15.037  22.482  -5.460  1.00  0.00           C  
ATOM   3833  C   GLY B  38      13.585  22.870  -5.715  1.00  0.00           C  
ATOM   3834  O   GLY B  38      12.987  23.565  -4.907  1.00  0.00           O  
ATOM   3835  H   GLY B  38      15.822  21.339  -7.028  1.00  0.00           H  
ATOM   3836  HA1 GLY B  38      15.155  22.262  -4.400  1.00  0.00           H  
ATOM   3837  HA2 GLY B  38      15.722  23.287  -5.727  1.00  0.00           H  
ATOM   3838  N   LEU B  39      13.084  22.307  -6.828  1.00  0.00           N  
ATOM   3839  CA  LEU B  39      11.764  22.547  -7.363  1.00  0.00           C  
ATOM   3840  C   LEU B  39      10.832  21.369  -7.127  1.00  0.00           C  
ATOM   3841  O   LEU B  39       9.918  21.073  -7.881  1.00  0.00           O  
ATOM   3842  CB  LEU B  39      11.868  22.729  -8.882  1.00  0.00           C  
ATOM   3843  CG  LEU B  39      12.881  23.807  -9.298  1.00  0.00           C  
ATOM   3844  CD1 LEU B  39      13.167  23.830 -10.806  1.00  0.00           C  
ATOM   3845  CD2 LEU B  39      12.629  25.275  -8.978  1.00  0.00           C  
ATOM   3846  H   LEU B  39      13.690  21.892  -7.516  1.00  0.00           H  
ATOM   3847  HA  LEU B  39      11.365  23.454  -6.924  1.00  0.00           H  
ATOM   3848  HB1 LEU B  39      12.178  21.821  -9.402  1.00  0.00           H  
ATOM   3849  HB2 LEU B  39      10.898  23.021  -9.296  1.00  0.00           H  
ATOM   3850  HG  LEU B  39      13.852  23.525  -8.904  1.00  0.00           H  
ATOM   3851 1HD1 LEU B  39      12.346  24.214 -11.399  1.00  0.00           H  
ATOM   3852 2HD1 LEU B  39      13.943  24.537 -11.093  1.00  0.00           H  
ATOM   3853 3HD1 LEU B  39      13.336  22.802 -11.126  1.00  0.00           H  
ATOM   3854 1HD2 LEU B  39      13.545  25.812  -9.194  1.00  0.00           H  
ATOM   3855 2HD2 LEU B  39      11.808  25.649  -9.600  1.00  0.00           H  
ATOM   3856 3HD2 LEU B  39      12.422  25.603  -7.958  1.00  0.00           H  
ATOM   3857  N   ASP B  40      11.114  20.651  -6.026  1.00  0.00           N  
ATOM   3858  CA  ASP B  40      10.583  19.356  -5.649  1.00  0.00           C  
ATOM   3859  C   ASP B  40       9.141  19.385  -5.175  1.00  0.00           C  
ATOM   3860  O   ASP B  40       8.409  18.399  -5.248  1.00  0.00           O  
ATOM   3861  CB  ASP B  40      11.494  18.663  -4.646  1.00  0.00           C  
ATOM   3862  CG  ASP B  40      11.555  19.223  -3.226  1.00  0.00           C  
ATOM   3863  OD1 ASP B  40      11.858  18.394  -2.345  1.00  0.00           O  
ATOM   3864  OD2 ASP B  40      11.384  20.441  -3.005  1.00  0.00           O1-
ATOM   3865  H   ASP B  40      11.919  20.947  -5.473  1.00  0.00           H  
ATOM   3866  HA  ASP B  40      10.561  18.717  -6.540  1.00  0.00           H  
ATOM   3867  HB1 ASP B  40      11.523  17.573  -4.537  1.00  0.00           H  
ATOM   3868  HB2 ASP B  40      12.484  18.901  -5.022  1.00  0.00           H  
ATOM   3869  N   PHE B  41       8.690  20.481  -4.546  1.00  0.00           N  
ATOM   3870  CA  PHE B  41       7.326  20.670  -4.111  1.00  0.00           C  
ATOM   3871  C   PHE B  41       6.494  21.414  -5.153  1.00  0.00           C  
ATOM   3872  O   PHE B  41       5.341  21.764  -4.918  1.00  0.00           O  
ATOM   3873  CB  PHE B  41       7.315  21.479  -2.820  1.00  0.00           C  
ATOM   3874  CG  PHE B  41       6.366  20.871  -1.794  1.00  0.00           C  
ATOM   3875  CD1 PHE B  41       6.683  19.653  -1.174  1.00  0.00           C  
ATOM   3876  CD2 PHE B  41       5.238  21.601  -1.408  1.00  0.00           C  
ATOM   3877  CE1 PHE B  41       5.852  19.235  -0.127  1.00  0.00           C  
ATOM   3878  CE2 PHE B  41       4.379  21.074  -0.442  1.00  0.00           C  
ATOM   3879  CZ  PHE B  41       4.636  19.856   0.208  1.00  0.00           C  
ATOM   3880  H   PHE B  41       9.373  21.226  -4.483  1.00  0.00           H  
ATOM   3881  HA  PHE B  41       6.863  19.686  -3.943  1.00  0.00           H  
ATOM   3882  HB1 PHE B  41       8.304  21.406  -2.367  1.00  0.00           H  
ATOM   3883  HB2 PHE B  41       7.187  22.558  -2.860  1.00  0.00           H  
ATOM   3884  HD1 PHE B  41       7.539  19.090  -1.491  1.00  0.00           H  
ATOM   3885  HD2 PHE B  41       4.953  22.509  -1.909  1.00  0.00           H  
ATOM   3886  HE1 PHE B  41       6.108  18.327   0.393  1.00  0.00           H  
ATOM   3887  HE2 PHE B  41       3.503  21.667  -0.215  1.00  0.00           H  
ATOM   3888  HZ  PHE B  41       4.046  19.430   1.006  1.00  0.00           H  
ATOM   3889  N   ILE B  42       7.157  21.670  -6.281  1.00  0.00           N  
ATOM   3890  CA  ILE B  42       6.484  22.495  -7.263  1.00  0.00           C  
ATOM   3891  C   ILE B  42       5.785  21.650  -8.306  1.00  0.00           C  
ATOM   3892  O   ILE B  42       6.434  20.786  -8.894  1.00  0.00           O  
ATOM   3893  CB  ILE B  42       7.479  23.423  -7.968  1.00  0.00           C  
ATOM   3894  CG1 ILE B  42       8.329  24.189  -6.955  1.00  0.00           C  
ATOM   3895  CG2 ILE B  42       6.654  24.487  -8.711  1.00  0.00           C  
ATOM   3896  CD  ILE B  42       9.424  25.119  -7.460  1.00  0.00           C  
ATOM   3897  H   ILE B  42       8.119  21.417  -6.437  1.00  0.00           H  
ATOM   3898  HA  ILE B  42       5.757  23.159  -6.775  1.00  0.00           H  
ATOM   3899  HB  ILE B  42       8.076  22.939  -8.736  1.00  0.00           H  
ATOM   3900 1HG1 ILE B  42       7.632  24.774  -6.357  1.00  0.00           H  
ATOM   3901 2HG1 ILE B  42       8.883  23.463  -6.343  1.00  0.00           H  
ATOM   3902 1HG2 ILE B  42       6.057  24.972  -7.943  1.00  0.00           H  
ATOM   3903 2HG2 ILE B  42       7.231  25.142  -9.358  1.00  0.00           H  
ATOM   3904 3HG2 ILE B  42       5.848  24.231  -9.404  1.00  0.00           H  
ATOM   3905  HD1 ILE B  42      10.260  25.225  -6.757  1.00  0.00           H  
ATOM   3906  HD2 ILE B  42       9.969  24.913  -8.378  1.00  0.00           H  
ATOM   3907  HD3 ILE B  42       8.896  26.074  -7.491  1.00  0.00           H  
ATOM   3908  N   PRO B  43       4.474  21.810  -8.551  1.00  0.00           N  
ATOM   3909  CA  PRO B  43       3.845  20.865  -9.454  1.00  0.00           C  
ATOM   3910  C   PRO B  43       4.259  21.130 -10.902  1.00  0.00           C  
ATOM   3911  O   PRO B  43       5.113  21.977 -11.158  1.00  0.00           O  
ATOM   3912  CB  PRO B  43       2.342  21.143  -9.270  1.00  0.00           C  
ATOM   3913  CG  PRO B  43       2.279  22.623  -8.909  1.00  0.00           C  
ATOM   3914  CD  PRO B  43       3.544  22.812  -8.064  1.00  0.00           C  
ATOM   3915  HA  PRO B  43       4.083  19.827  -9.254  1.00  0.00           H  
ATOM   3916  HB1 PRO B  43       1.687  20.899 -10.102  1.00  0.00           H  
ATOM   3917  HB2 PRO B  43       1.864  20.559  -8.482  1.00  0.00           H  
ATOM   3918  HG1 PRO B  43       2.357  23.304  -9.748  1.00  0.00           H  
ATOM   3919  HG2 PRO B  43       1.355  22.805  -8.362  1.00  0.00           H  
ATOM   3920  HD1 PRO B  43       3.986  23.806  -8.032  1.00  0.00           H  
ATOM   3921  HD2 PRO B  43       3.441  22.651  -6.984  1.00  0.00           H  
ATOM   3922  N   GLY B  44       3.608  20.355 -11.775  1.00  0.00           N  
ATOM   3923  CA  GLY B  44       3.592  20.526 -13.215  1.00  0.00           C  
ATOM   3924  C   GLY B  44       2.200  20.955 -13.670  1.00  0.00           C  
ATOM   3925  O   GLY B  44       1.932  22.143 -13.891  1.00  0.00           O  
ATOM   3926  H   GLY B  44       2.921  19.749 -11.378  1.00  0.00           H  
ATOM   3927  HA1 GLY B  44       4.257  21.321 -13.542  1.00  0.00           H  
ATOM   3928  HA2 GLY B  44       3.811  19.628 -13.795  1.00  0.00           H  
ATOM   3929  N   LEU B  45       1.308  19.978 -13.644  1.00  0.00           N  
ATOM   3930  CA  LEU B  45      -0.094  20.287 -13.699  1.00  0.00           C  
ATOM   3931  C   LEU B  45      -0.711  20.511 -12.322  1.00  0.00           C  
ATOM   3932  O   LEU B  45      -0.398  19.703 -11.451  1.00  0.00           O  
ATOM   3933  CB  LEU B  45      -0.792  19.102 -14.383  1.00  0.00           C  
ATOM   3934  CG  LEU B  45      -1.752  19.545 -15.486  1.00  0.00           C  
ATOM   3935  CD1 LEU B  45      -1.121  20.140 -16.754  1.00  0.00           C  
ATOM   3936  CD2 LEU B  45      -2.621  18.378 -15.920  1.00  0.00           C  
ATOM   3937  H   LEU B  45       1.665  19.031 -13.514  1.00  0.00           H  
ATOM   3938  HA  LEU B  45      -0.410  21.215 -14.180  1.00  0.00           H  
ATOM   3939  HB1 LEU B  45       0.034  18.538 -14.820  1.00  0.00           H  
ATOM   3940  HB2 LEU B  45      -1.250  18.467 -13.615  1.00  0.00           H  
ATOM   3941  HG  LEU B  45      -2.419  20.339 -15.118  1.00  0.00           H  
ATOM   3942 1HD1 LEU B  45      -0.504  19.426 -17.312  1.00  0.00           H  
ATOM   3943 2HD1 LEU B  45      -1.862  20.505 -17.456  1.00  0.00           H  
ATOM   3944 3HD1 LEU B  45      -0.449  20.916 -16.410  1.00  0.00           H  
ATOM   3945 1HD2 LEU B  45      -3.551  18.180 -15.394  1.00  0.00           H  
ATOM   3946 2HD2 LEU B  45      -2.968  18.546 -16.942  1.00  0.00           H  
ATOM   3947 3HD2 LEU B  45      -2.073  17.442 -15.939  1.00  0.00           H  
ATOM   3948  N   HIS B  46      -1.570  21.524 -12.144  1.00  0.00           N  
ATOM   3949  CA  HIS B  46      -2.127  21.809 -10.846  1.00  0.00           C  
ATOM   3950  C   HIS B  46      -3.543  21.258 -10.802  1.00  0.00           C  
ATOM   3951  O   HIS B  46      -4.333  21.622 -11.685  1.00  0.00           O  
ATOM   3952  CB  HIS B  46      -2.190  23.318 -10.585  1.00  0.00           C  
ATOM   3953  CG  HIS B  46      -2.483  24.247 -11.736  1.00  0.00           C  
ATOM   3954  CD2 HIS B  46      -3.628  24.928 -12.020  1.00  0.00           C  
ATOM   3955  ND1 HIS B  46      -1.670  24.414 -12.853  1.00  0.00           N  
ATOM   3956  CE1 HIS B  46      -2.136  25.451 -13.544  1.00  0.00           C  
ATOM   3957  NE2 HIS B  46      -3.301  25.831 -12.998  1.00  0.00           N  
ATOM   3958  H   HIS B  46      -1.951  22.062 -12.905  1.00  0.00           H  
ATOM   3959  HA  HIS B  46      -1.566  21.323 -10.054  1.00  0.00           H  
ATOM   3960  HB1 HIS B  46      -2.856  23.582  -9.758  1.00  0.00           H  
ATOM   3961  HB2 HIS B  46      -1.163  23.576 -10.311  1.00  0.00           H  
ATOM   3962  HD2 HIS B  46      -4.502  25.120 -11.413  1.00  0.00           H  
ATOM   3963  HE1 HIS B  46      -1.696  25.925 -14.412  1.00  0.00           H  
ATOM   3964  HE2 HIS B  46      -3.816  26.607 -13.390  1.00  0.00           H  
ATOM   3965  N   PRO B  47      -3.899  20.334  -9.904  1.00  0.00           N  
ATOM   3966  CA  PRO B  47      -5.196  19.754  -9.669  1.00  0.00           C  
ATOM   3967  C   PRO B  47      -6.265  20.735  -9.233  1.00  0.00           C  
ATOM   3968  O   PRO B  47      -5.966  21.757  -8.631  1.00  0.00           O  
ATOM   3969  CB  PRO B  47      -5.090  18.574  -8.710  1.00  0.00           C  
ATOM   3970  CG  PRO B  47      -3.887  19.043  -7.895  1.00  0.00           C  
ATOM   3971  CD  PRO B  47      -3.040  19.930  -8.801  1.00  0.00           C  
ATOM   3972  HA  PRO B  47      -5.619  19.301 -10.571  1.00  0.00           H  
ATOM   3973  HB1 PRO B  47      -6.002  18.516  -8.103  1.00  0.00           H  
ATOM   3974  HB2 PRO B  47      -5.120  17.534  -9.050  1.00  0.00           H  
ATOM   3975  HG1 PRO B  47      -4.185  19.740  -7.105  1.00  0.00           H  
ATOM   3976  HG2 PRO B  47      -3.282  18.237  -7.443  1.00  0.00           H  
ATOM   3977  HD1 PRO B  47      -2.709  20.793  -8.229  1.00  0.00           H  
ATOM   3978  HD2 PRO B  47      -2.274  19.206  -9.048  1.00  0.00           H  
ATOM   3979  N   ILE B  48      -7.512  20.445  -9.568  1.00  0.00           N  
ATOM   3980  CA  ILE B  48      -8.709  21.176  -9.172  1.00  0.00           C  
ATOM   3981  C   ILE B  48      -9.661  20.008  -8.966  1.00  0.00           C  
ATOM   3982  O   ILE B  48      -9.750  19.108  -9.797  1.00  0.00           O  
ATOM   3983  CB  ILE B  48      -9.242  22.122 -10.243  1.00  0.00           C  
ATOM   3984  CG1 ILE B  48      -8.361  23.349 -10.519  1.00  0.00           C  
ATOM   3985  CG2 ILE B  48     -10.697  22.540  -9.989  1.00  0.00           C  
ATOM   3986  CD  ILE B  48      -8.203  24.270  -9.308  1.00  0.00           C  
ATOM   3987  H   ILE B  48      -7.763  19.493  -9.829  1.00  0.00           H  
ATOM   3988  HA  ILE B  48      -8.567  21.716  -8.241  1.00  0.00           H  
ATOM   3989  HB  ILE B  48      -9.375  21.602 -11.184  1.00  0.00           H  
ATOM   3990 1HG1 ILE B  48      -7.329  23.198 -10.815  1.00  0.00           H  
ATOM   3991 2HG1 ILE B  48      -8.622  23.898 -11.430  1.00  0.00           H  
ATOM   3992 1HG2 ILE B  48     -10.883  22.808  -8.949  1.00  0.00           H  
ATOM   3993 2HG2 ILE B  48     -10.911  23.399 -10.609  1.00  0.00           H  
ATOM   3994 3HG2 ILE B  48     -11.359  21.745 -10.322  1.00  0.00           H  
ATOM   3995  HD1 ILE B  48      -9.207  24.572  -9.011  1.00  0.00           H  
ATOM   3996  HD2 ILE B  48      -7.643  23.874  -8.466  1.00  0.00           H  
ATOM   3997  HD3 ILE B  48      -7.759  25.214  -9.626  1.00  0.00           H  
ATOM   3998  N   LEU B  49     -10.475  20.011  -7.909  1.00  0.00           N  
ATOM   3999  CA  LEU B  49     -11.409  19.033  -7.394  1.00  0.00           C  
ATOM   4000  C   LEU B  49     -12.481  18.445  -8.298  1.00  0.00           C  
ATOM   4001  O   LEU B  49     -13.287  17.658  -7.782  1.00  0.00           O  
ATOM   4002  CB  LEU B  49     -12.048  19.597  -6.116  1.00  0.00           C  
ATOM   4003  CG  LEU B  49     -12.838  20.911  -6.238  1.00  0.00           C  
ATOM   4004  CD1 LEU B  49     -14.356  20.749  -6.394  1.00  0.00           C  
ATOM   4005  CD2 LEU B  49     -12.770  21.801  -4.997  1.00  0.00           C  
ATOM   4006  H   LEU B  49     -10.433  20.871  -7.379  1.00  0.00           H  
ATOM   4007  HA  LEU B  49     -10.783  18.158  -7.202  1.00  0.00           H  
ATOM   4008  HB1 LEU B  49     -12.715  18.931  -5.559  1.00  0.00           H  
ATOM   4009  HB2 LEU B  49     -11.212  19.773  -5.442  1.00  0.00           H  
ATOM   4010  HG  LEU B  49     -12.569  21.444  -7.146  1.00  0.00           H  
ATOM   4011 1HD1 LEU B  49     -14.489  20.319  -7.384  1.00  0.00           H  
ATOM   4012 2HD1 LEU B  49     -14.714  20.106  -5.605  1.00  0.00           H  
ATOM   4013 3HD1 LEU B  49     -14.964  21.654  -6.415  1.00  0.00           H  
ATOM   4014 1HD2 LEU B  49     -13.199  21.257  -4.169  1.00  0.00           H  
ATOM   4015 2HD2 LEU B  49     -11.763  21.949  -4.613  1.00  0.00           H  
ATOM   4016 3HD2 LEU B  49     -13.297  22.747  -5.068  1.00  0.00           H  
ATOM   4017  N   THR B  50     -12.630  18.905  -9.538  1.00  0.00           N  
ATOM   4018  CA  THR B  50     -13.511  18.308 -10.532  1.00  0.00           C  
ATOM   4019  C   THR B  50     -12.839  17.084 -11.140  1.00  0.00           C  
ATOM   4020  O   THR B  50     -11.689  17.213 -11.556  1.00  0.00           O  
ATOM   4021  CB  THR B  50     -13.716  19.387 -11.602  1.00  0.00           C  
ATOM   4022  CG2 THR B  50     -14.617  20.470 -10.985  1.00  0.00           C  
ATOM   4023  OG1 THR B  50     -12.530  20.077 -11.927  1.00  0.00           O  
ATOM   4024  H   THR B  50     -11.793  19.411  -9.775  1.00  0.00           H  
ATOM   4025  HA  THR B  50     -14.391  17.971  -9.996  1.00  0.00           H  
ATOM   4026  HB  THR B  50     -14.239  18.924 -12.434  1.00  0.00           H  
ATOM   4027  HG1 THR B  50     -12.043  19.391 -12.336  1.00  0.00           H  
ATOM   4028 1HG2 THR B  50     -14.033  20.874 -10.172  1.00  0.00           H  
ATOM   4029 2HG2 THR B  50     -14.859  21.188 -11.765  1.00  0.00           H  
ATOM   4030 3HG2 THR B  50     -15.616  20.182 -10.669  1.00  0.00           H  
ATOM   4031  N   LEU B  51     -13.540  15.948 -11.154  1.00  0.00           N  
ATOM   4032  CA  LEU B  51     -12.870  14.664 -11.252  1.00  0.00           C  
ATOM   4033  C   LEU B  51     -12.282  14.449 -12.640  1.00  0.00           C  
ATOM   4034  O   LEU B  51     -11.217  13.828 -12.646  1.00  0.00           O  
ATOM   4035  CB  LEU B  51     -13.912  13.595 -10.957  1.00  0.00           C  
ATOM   4036  CG  LEU B  51     -14.296  13.341  -9.498  1.00  0.00           C  
ATOM   4037  CD1 LEU B  51     -15.816  13.309  -9.314  1.00  0.00           C  
ATOM   4038  CD2 LEU B  51     -13.538  12.117  -8.996  1.00  0.00           C  
ATOM   4039  H   LEU B  51     -14.512  16.070 -10.897  1.00  0.00           H  
ATOM   4040  HA  LEU B  51     -12.072  14.630 -10.529  1.00  0.00           H  
ATOM   4041  HB1 LEU B  51     -14.821  13.718 -11.550  1.00  0.00           H  
ATOM   4042  HB2 LEU B  51     -13.643  12.628 -11.416  1.00  0.00           H  
ATOM   4043  HG  LEU B  51     -14.015  14.233  -8.947  1.00  0.00           H  
ATOM   4044 1HD1 LEU B  51     -16.284  14.285  -9.425  1.00  0.00           H  
ATOM   4045 2HD1 LEU B  51     -16.338  12.525  -9.877  1.00  0.00           H  
ATOM   4046 3HD1 LEU B  51     -16.009  13.117  -8.265  1.00  0.00           H  
ATOM   4047 1HD2 LEU B  51     -14.120  11.212  -9.189  1.00  0.00           H  
ATOM   4048 2HD2 LEU B  51     -12.605  11.985  -9.543  1.00  0.00           H  
ATOM   4049 3HD2 LEU B  51     -13.304  12.328  -7.945  1.00  0.00           H  
ATOM   4050  N   SER B  52     -12.753  15.026 -13.741  1.00  0.00           N  
ATOM   4051  CA  SER B  52     -12.047  14.923 -15.009  1.00  0.00           C  
ATOM   4052  C   SER B  52     -10.774  15.763 -15.033  1.00  0.00           C  
ATOM   4053  O   SER B  52      -9.988  15.479 -15.930  1.00  0.00           O  
ATOM   4054  CB  SER B  52     -13.025  15.235 -16.142  1.00  0.00           C  
ATOM   4055  OG  SER B  52     -13.526  16.541 -15.963  1.00  0.00           O  
ATOM   4056  H   SER B  52     -13.598  15.589 -13.684  1.00  0.00           H  
ATOM   4057  HA  SER B  52     -11.678  13.926 -15.218  1.00  0.00           H  
ATOM   4058  HB1 SER B  52     -12.372  15.221 -17.010  1.00  0.00           H  
ATOM   4059  HB2 SER B  52     -13.799  14.469 -16.186  1.00  0.00           H  
ATOM   4060  HG  SER B  52     -14.089  16.546 -15.195  1.00  0.00           H  
ATOM   4061  N   LYS B  53     -10.555  16.714 -14.142  1.00  0.00           N  
ATOM   4062  CA  LYS B  53      -9.270  17.394 -14.006  1.00  0.00           C  
ATOM   4063  C   LYS B  53      -8.410  16.810 -12.914  1.00  0.00           C  
ATOM   4064  O   LYS B  53      -7.190  16.860 -12.979  1.00  0.00           O  
ATOM   4065  CB  LYS B  53      -9.504  18.872 -13.666  1.00  0.00           C  
ATOM   4066  CG  LYS B  53     -10.067  19.788 -14.748  1.00  0.00           C  
ATOM   4067  CD  LYS B  53      -9.920  21.259 -14.426  1.00  0.00           C  
ATOM   4068  CE  LYS B  53     -10.452  22.116 -15.568  1.00  0.00           C  
ATOM   4069  NZ  LYS B  53     -10.884  23.482 -15.229  1.00  0.00           N1+
ATOM   4070  H   LYS B  53     -11.179  16.858 -13.374  1.00  0.00           H  
ATOM   4071  HA  LYS B  53      -8.757  17.409 -14.964  1.00  0.00           H  
ATOM   4072  HB1 LYS B  53     -10.127  18.876 -12.769  1.00  0.00           H  
ATOM   4073  HB2 LYS B  53      -8.558  19.219 -13.263  1.00  0.00           H  
ATOM   4074  HG1 LYS B  53      -9.502  19.623 -15.666  1.00  0.00           H  
ATOM   4075  HG2 LYS B  53     -11.125  19.620 -14.922  1.00  0.00           H  
ATOM   4076  HD1 LYS B  53     -10.524  21.434 -13.529  1.00  0.00           H  
ATOM   4077  HD2 LYS B  53      -8.883  21.577 -14.272  1.00  0.00           H  
ATOM   4078  HE1 LYS B  53      -9.670  22.242 -16.325  1.00  0.00           H  
ATOM   4079  HE2 LYS B  53     -11.317  21.689 -16.081  1.00  0.00           H  
ATOM   4080  HZ1 LYS B  53     -10.100  23.948 -14.785  1.00  0.00           H  
ATOM   4081  HZ2 LYS B  53     -11.096  24.131 -15.979  1.00  0.00           H  
ATOM   4082  HZ3 LYS B  53     -11.726  23.485 -14.682  1.00  0.00           H  
ATOM   4083  N   MET B  54      -9.007  16.015 -12.016  1.00  0.00           N  
ATOM   4084  CA  MET B  54      -8.264  15.150 -11.114  1.00  0.00           C  
ATOM   4085  C   MET B  54      -7.692  14.025 -11.953  1.00  0.00           C  
ATOM   4086  O   MET B  54      -6.490  13.795 -11.808  1.00  0.00           O  
ATOM   4087  CB  MET B  54      -9.184  14.632 -10.008  1.00  0.00           C  
ATOM   4088  CG  MET B  54      -9.576  15.728  -9.019  1.00  0.00           C  
ATOM   4089  SD  MET B  54     -10.278  15.202  -7.452  1.00  0.00           S  
ATOM   4090  CE  MET B  54      -9.128  15.780  -6.177  1.00  0.00           C  
ATOM   4091  H   MET B  54      -9.969  16.197 -11.830  1.00  0.00           H  
ATOM   4092  HA  MET B  54      -7.450  15.706 -10.651  1.00  0.00           H  
ATOM   4093  HB1 MET B  54     -10.038  14.106 -10.422  1.00  0.00           H  
ATOM   4094  HB2 MET B  54      -8.691  13.896  -9.356  1.00  0.00           H  
ATOM   4095  HG1 MET B  54      -8.853  16.494  -8.765  1.00  0.00           H  
ATOM   4096  HG2 MET B  54     -10.349  16.313  -9.521  1.00  0.00           H  
ATOM   4097  HE1 MET B  54      -8.846  16.822  -6.045  1.00  0.00           H  
ATOM   4098  HE2 MET B  54      -9.409  15.487  -5.158  1.00  0.00           H  
ATOM   4099  HE3 MET B  54      -8.222  15.217  -6.354  1.00  0.00           H  
ATOM   4100  N   ASP B  55      -8.483  13.369 -12.816  1.00  0.00           N  
ATOM   4101  CA  ASP B  55      -8.061  12.333 -13.725  1.00  0.00           C  
ATOM   4102  C   ASP B  55      -6.931  12.723 -14.661  1.00  0.00           C  
ATOM   4103  O   ASP B  55      -5.895  12.071 -14.717  1.00  0.00           O  
ATOM   4104  CB  ASP B  55      -9.183  11.575 -14.420  1.00  0.00           C  
ATOM   4105  CG  ASP B  55      -8.730  10.349 -15.189  1.00  0.00           C  
ATOM   4106  OD1 ASP B  55      -8.124   9.373 -14.687  1.00  0.00           O  
ATOM   4107  OD2 ASP B  55      -8.706  10.490 -16.439  1.00  0.00           O1-
ATOM   4108  H   ASP B  55      -9.436  13.662 -12.660  1.00  0.00           H  
ATOM   4109  HA  ASP B  55      -7.588  11.587 -13.094  1.00  0.00           H  
ATOM   4110  HB1 ASP B  55      -9.984  11.368 -13.713  1.00  0.00           H  
ATOM   4111  HB2 ASP B  55      -9.556  12.342 -15.091  1.00  0.00           H  
ATOM   4112  N   GLN B  56      -7.049  13.952 -15.170  1.00  0.00           N  
ATOM   4113  CA  GLN B  56      -6.061  14.661 -15.966  1.00  0.00           C  
ATOM   4114  C   GLN B  56      -4.704  14.741 -15.301  1.00  0.00           C  
ATOM   4115  O   GLN B  56      -3.729  14.409 -15.967  1.00  0.00           O  
ATOM   4116  CB  GLN B  56      -6.570  16.007 -16.497  1.00  0.00           C  
ATOM   4117  CG  GLN B  56      -5.634  16.915 -17.313  1.00  0.00           C  
ATOM   4118  CD  GLN B  56      -5.406  16.588 -18.782  1.00  0.00           C  
ATOM   4119  NE2 GLN B  56      -6.126  15.582 -19.276  1.00  0.00           N  
ATOM   4120  OE1 GLN B  56      -4.548  17.225 -19.389  1.00  0.00           O  
ATOM   4121  H   GLN B  56      -7.952  14.415 -15.133  1.00  0.00           H  
ATOM   4122  HA  GLN B  56      -5.923  14.052 -16.866  1.00  0.00           H  
ATOM   4123  HB1 GLN B  56      -7.547  15.859 -16.951  1.00  0.00           H  
ATOM   4124  HB2 GLN B  56      -6.798  16.585 -15.608  1.00  0.00           H  
ATOM   4125  HG1 GLN B  56      -6.112  17.881 -17.224  1.00  0.00           H  
ATOM   4126  HG2 GLN B  56      -4.626  16.973 -16.889  1.00  0.00           H  
ATOM   4127 1HE2 GLN B  56      -6.884  15.096 -18.819  1.00  0.00           H  
ATOM   4128 2HE2 GLN B  56      -5.961  15.504 -20.265  1.00  0.00           H  
ATOM   4129  N   THR B  57      -4.682  15.100 -14.020  1.00  0.00           N  
ATOM   4130  CA  THR B  57      -3.467  15.430 -13.316  1.00  0.00           C  
ATOM   4131  C   THR B  57      -2.609  14.206 -13.043  1.00  0.00           C  
ATOM   4132  O   THR B  57      -1.400  14.296 -12.828  1.00  0.00           O  
ATOM   4133  CB  THR B  57      -3.838  16.136 -12.016  1.00  0.00           C  
ATOM   4134  CG2 THR B  57      -2.634  16.535 -11.142  1.00  0.00           C  
ATOM   4135  OG1 THR B  57      -4.496  17.331 -12.378  1.00  0.00           O  
ATOM   4136  H   THR B  57      -5.506  15.414 -13.533  1.00  0.00           H  
ATOM   4137  HA  THR B  57      -2.850  16.035 -13.983  1.00  0.00           H  
ATOM   4138  HB  THR B  57      -4.517  15.640 -11.319  1.00  0.00           H  
ATOM   4139  HG1 THR B  57      -5.373  17.134 -12.642  1.00  0.00           H  
ATOM   4140 1HG2 THR B  57      -3.013  17.251 -10.423  1.00  0.00           H  
ATOM   4141 2HG2 THR B  57      -2.239  15.658 -10.641  1.00  0.00           H  
ATOM   4142 3HG2 THR B  57      -1.906  17.051 -11.759  1.00  0.00           H  
ATOM   4143  N   LEU B  58      -3.189  13.002 -13.096  1.00  0.00           N  
ATOM   4144  CA  LEU B  58      -2.489  11.727 -13.054  1.00  0.00           C  
ATOM   4145  C   LEU B  58      -2.209  11.210 -14.464  1.00  0.00           C  
ATOM   4146  O   LEU B  58      -1.193  10.528 -14.600  1.00  0.00           O  
ATOM   4147  CB  LEU B  58      -3.333  10.670 -12.328  1.00  0.00           C  
ATOM   4148  CG  LEU B  58      -3.281  10.919 -10.818  1.00  0.00           C  
ATOM   4149  CD1 LEU B  58      -4.643  10.868 -10.133  1.00  0.00           C  
ATOM   4150  CD2 LEU B  58      -2.266   9.927 -10.205  1.00  0.00           C  
ATOM   4151  H   LEU B  58      -4.137  12.954 -13.440  1.00  0.00           H  
ATOM   4152  HA  LEU B  58      -1.501  11.775 -12.600  1.00  0.00           H  
ATOM   4153  HB1 LEU B  58      -4.351  10.572 -12.682  1.00  0.00           H  
ATOM   4154  HB2 LEU B  58      -2.825   9.734 -12.567  1.00  0.00           H  
ATOM   4155  HG  LEU B  58      -2.880  11.902 -10.566  1.00  0.00           H  
ATOM   4156 1HD1 LEU B  58      -4.519  11.058  -9.062  1.00  0.00           H  
ATOM   4157 2HD1 LEU B  58      -5.328  11.613 -10.555  1.00  0.00           H  
ATOM   4158 3HD1 LEU B  58      -4.995   9.835 -10.125  1.00  0.00           H  
ATOM   4159 1HD2 LEU B  58      -1.266  10.125 -10.591  1.00  0.00           H  
ATOM   4160 2HD2 LEU B  58      -2.141  10.107  -9.134  1.00  0.00           H  
ATOM   4161 3HD2 LEU B  58      -2.446   8.876 -10.406  1.00  0.00           H  
ATOM   4162  N   ALA B  59      -3.098  11.474 -15.417  1.00  0.00           N  
ATOM   4163  CA  ALA B  59      -2.889  11.016 -16.786  1.00  0.00           C  
ATOM   4164  C   ALA B  59      -1.631  11.597 -17.441  1.00  0.00           C  
ATOM   4165  O   ALA B  59      -0.992  10.822 -18.149  1.00  0.00           O  
ATOM   4166  CB  ALA B  59      -4.069  11.427 -17.661  1.00  0.00           C  
ATOM   4167  H   ALA B  59      -4.021  11.866 -15.320  1.00  0.00           H  
ATOM   4168  HA  ALA B  59      -2.781   9.937 -16.677  1.00  0.00           H  
ATOM   4169  HB1 ALA B  59      -4.112  11.018 -18.661  1.00  0.00           H  
ATOM   4170  HB2 ALA B  59      -4.958  11.050 -17.134  1.00  0.00           H  
ATOM   4171  HB3 ALA B  59      -4.047  12.508 -17.740  1.00  0.00           H  
ATOM   4172  N   VAL B  60      -1.282  12.869 -17.249  1.00  0.00           N  
ATOM   4173  CA  VAL B  60      -0.124  13.489 -17.884  1.00  0.00           C  
ATOM   4174  C   VAL B  60       1.190  12.819 -17.499  1.00  0.00           C  
ATOM   4175  O   VAL B  60       1.936  12.456 -18.397  1.00  0.00           O  
ATOM   4176  CB  VAL B  60      -0.107  14.999 -17.613  1.00  0.00           C  
ATOM   4177  CG1 VAL B  60      -1.260  15.690 -18.347  1.00  0.00           C  
ATOM   4178  CG2 VAL B  60      -0.076  15.408 -16.143  1.00  0.00           C  
ATOM   4179  H   VAL B  60      -1.948  13.474 -16.801  1.00  0.00           H  
ATOM   4180  HA  VAL B  60      -0.050  13.430 -18.974  1.00  0.00           H  
ATOM   4181  HB  VAL B  60       0.781  15.426 -18.069  1.00  0.00           H  
ATOM   4182 1HG1 VAL B  60      -1.210  16.720 -17.986  1.00  0.00           H  
ATOM   4183 2HG1 VAL B  60      -1.136  15.752 -19.426  1.00  0.00           H  
ATOM   4184 3HG1 VAL B  60      -2.217  15.213 -18.151  1.00  0.00           H  
ATOM   4185 1HG2 VAL B  60      -0.875  14.981 -15.526  1.00  0.00           H  
ATOM   4186 2HG2 VAL B  60       0.875  15.116 -15.709  1.00  0.00           H  
ATOM   4187 3HG2 VAL B  60      -0.235  16.487 -16.063  1.00  0.00           H  
ATOM   4188  N   TYR B  61       1.378  12.410 -16.239  1.00  0.00           N  
ATOM   4189  CA  TYR B  61       2.611  11.799 -15.775  1.00  0.00           C  
ATOM   4190  C   TYR B  61       2.644  10.280 -15.976  1.00  0.00           C  
ATOM   4191  O   TYR B  61       3.518   9.556 -15.513  1.00  0.00           O  
ATOM   4192  CB  TYR B  61       2.783  12.070 -14.284  1.00  0.00           C  
ATOM   4193  CG  TYR B  61       2.860  13.520 -13.863  1.00  0.00           C  
ATOM   4194  CD1 TYR B  61       1.753  14.041 -13.207  1.00  0.00           C  
ATOM   4195  CD2 TYR B  61       3.925  14.329 -14.298  1.00  0.00           C  
ATOM   4196  CE1 TYR B  61       1.721  15.400 -12.846  1.00  0.00           C  
ATOM   4197  CE2 TYR B  61       3.913  15.658 -13.857  1.00  0.00           C  
ATOM   4198  CZ  TYR B  61       2.836  16.200 -13.151  1.00  0.00           C  
ATOM   4199  OH  TYR B  61       2.804  17.509 -12.790  1.00  0.00           O  
ATOM   4200  H   TYR B  61       0.653  12.724 -15.612  1.00  0.00           H  
ATOM   4201  HA  TYR B  61       3.469  12.256 -16.261  1.00  0.00           H  
ATOM   4202  HB1 TYR B  61       1.976  11.523 -13.787  1.00  0.00           H  
ATOM   4203  HB2 TYR B  61       3.805  11.798 -14.060  1.00  0.00           H  
ATOM   4204  HD1 TYR B  61       0.927  13.444 -12.850  1.00  0.00           H  
ATOM   4205  HD2 TYR B  61       4.791  13.916 -14.795  1.00  0.00           H  
ATOM   4206  HE1 TYR B  61       0.846  15.813 -12.379  1.00  0.00           H  
ATOM   4207  HE2 TYR B  61       4.730  16.275 -14.214  1.00  0.00           H  
ATOM   4208  HH  TYR B  61       2.781  17.538 -11.840  1.00  0.00           H  
ATOM   4209  N   GLN B  62       1.601   9.712 -16.550  1.00  0.00           N  
ATOM   4210  CA  GLN B  62       1.583   8.342 -17.061  1.00  0.00           C  
ATOM   4211  C   GLN B  62       1.948   8.436 -18.529  1.00  0.00           C  
ATOM   4212  O   GLN B  62       2.687   7.602 -19.057  1.00  0.00           O  
ATOM   4213  CB  GLN B  62       0.228   7.651 -16.927  1.00  0.00           C  
ATOM   4214  CG  GLN B  62       0.026   7.258 -15.468  1.00  0.00           C  
ATOM   4215  CD  GLN B  62      -1.248   6.438 -15.313  1.00  0.00           C  
ATOM   4216  NE2 GLN B  62      -1.231   5.268 -14.664  1.00  0.00           N  
ATOM   4217  OE1 GLN B  62      -2.259   6.810 -15.907  1.00  0.00           O  
ATOM   4218  H   GLN B  62       0.896  10.376 -16.832  1.00  0.00           H  
ATOM   4219  HA  GLN B  62       2.327   7.657 -16.689  1.00  0.00           H  
ATOM   4220  HB1 GLN B  62      -0.634   8.164 -17.340  1.00  0.00           H  
ATOM   4221  HB2 GLN B  62       0.248   6.711 -17.467  1.00  0.00           H  
ATOM   4222  HG1 GLN B  62       0.790   6.594 -15.085  1.00  0.00           H  
ATOM   4223  HG2 GLN B  62      -0.024   8.198 -14.907  1.00  0.00           H  
ATOM   4224 1HE2 GLN B  62      -0.351   5.015 -14.220  1.00  0.00           H  
ATOM   4225 2HE2 GLN B  62      -1.986   4.642 -14.907  1.00  0.00           H  
ATOM   4226  N   GLN B  63       1.384   9.392 -19.261  1.00  0.00           N  
ATOM   4227  CA  GLN B  63       1.657   9.645 -20.660  1.00  0.00           C  
ATOM   4228  C   GLN B  63       3.094  10.086 -20.914  1.00  0.00           C  
ATOM   4229  O   GLN B  63       3.571   9.821 -22.002  1.00  0.00           O  
ATOM   4230  CB  GLN B  63       0.583  10.487 -21.353  1.00  0.00           C  
ATOM   4231  CG  GLN B  63      -0.731   9.686 -21.419  1.00  0.00           C  
ATOM   4232  CD  GLN B  63      -0.868   8.586 -22.460  1.00  0.00           C  
ATOM   4233  NE2 GLN B  63      -2.075   8.506 -23.045  1.00  0.00           N  
ATOM   4234  OE1 GLN B  63       0.039   7.883 -22.857  1.00  0.00           O  
ATOM   4235  H   GLN B  63       0.796  10.057 -18.773  1.00  0.00           H  
ATOM   4236  HA  GLN B  63       1.626   8.675 -21.151  1.00  0.00           H  
ATOM   4237  HB1 GLN B  63       0.543  11.416 -20.793  1.00  0.00           H  
ATOM   4238  HB2 GLN B  63       0.885  10.710 -22.382  1.00  0.00           H  
ATOM   4239  HG1 GLN B  63      -1.072   9.433 -20.410  1.00  0.00           H  
ATOM   4240  HG2 GLN B  63      -1.315  10.472 -21.891  1.00  0.00           H  
ATOM   4241 1HE2 GLN B  63      -2.861   9.050 -22.747  1.00  0.00           H  
ATOM   4242 2HE2 GLN B  63      -2.248   8.056 -23.926  1.00  0.00           H  
ATOM   4243  N   ILE B  64       3.877  10.632 -19.971  1.00  0.00           N  
ATOM   4244  CA  ILE B  64       5.244  11.083 -20.155  1.00  0.00           C  
ATOM   4245  C   ILE B  64       6.105  10.050 -20.863  1.00  0.00           C  
ATOM   4246  O   ILE B  64       7.005  10.378 -21.619  1.00  0.00           O  
ATOM   4247  CB  ILE B  64       5.934  11.768 -18.972  1.00  0.00           C  
ATOM   4248  CG1 ILE B  64       5.975  11.007 -17.642  1.00  0.00           C  
ATOM   4249  CG2 ILE B  64       5.302  13.142 -18.774  1.00  0.00           C  
ATOM   4250  CD  ILE B  64       6.845  11.743 -16.619  1.00  0.00           C  
ATOM   4251  H   ILE B  64       3.351  10.927 -19.162  1.00  0.00           H  
ATOM   4252  HA  ILE B  64       5.120  11.852 -20.915  1.00  0.00           H  
ATOM   4253  HB  ILE B  64       6.924  11.966 -19.398  1.00  0.00           H  
ATOM   4254 1HG1 ILE B  64       4.984  10.929 -17.186  1.00  0.00           H  
ATOM   4255 2HG1 ILE B  64       6.433  10.031 -17.791  1.00  0.00           H  
ATOM   4256 1HG2 ILE B  64       4.449  13.135 -18.087  1.00  0.00           H  
ATOM   4257 2HG2 ILE B  64       6.015  13.768 -18.240  1.00  0.00           H  
ATOM   4258 3HG2 ILE B  64       4.992  13.651 -19.694  1.00  0.00           H  
ATOM   4259  HD1 ILE B  64       6.516  12.751 -16.379  1.00  0.00           H  
ATOM   4260  HD2 ILE B  64       6.686  11.181 -15.690  1.00  0.00           H  
ATOM   4261  HD3 ILE B  64       7.926  11.692 -16.784  1.00  0.00           H  
ATOM   4262  N   LEU B  65       5.913   8.778 -20.524  1.00  0.00           N  
ATOM   4263  CA  LEU B  65       6.694   7.595 -20.862  1.00  0.00           C  
ATOM   4264  C   LEU B  65       6.603   7.205 -22.323  1.00  0.00           C  
ATOM   4265  O   LEU B  65       7.520   6.532 -22.789  1.00  0.00           O  
ATOM   4266  CB  LEU B  65       6.220   6.440 -19.994  1.00  0.00           C  
ATOM   4267  CG  LEU B  65       6.282   6.700 -18.484  1.00  0.00           C  
ATOM   4268  CD1 LEU B  65       5.819   5.486 -17.677  1.00  0.00           C  
ATOM   4269  CD2 LEU B  65       7.616   7.320 -18.049  1.00  0.00           C  
ATOM   4270  H   LEU B  65       5.231   8.712 -19.787  1.00  0.00           H  
ATOM   4271  HA  LEU B  65       7.711   7.863 -20.558  1.00  0.00           H  
ATOM   4272  HB1 LEU B  65       5.183   6.182 -20.239  1.00  0.00           H  
ATOM   4273  HB2 LEU B  65       6.698   5.494 -20.233  1.00  0.00           H  
ATOM   4274  HG  LEU B  65       5.585   7.524 -18.326  1.00  0.00           H  
ATOM   4275 1HD1 LEU B  65       5.592   5.833 -16.667  1.00  0.00           H  
ATOM   4276 2HD1 LEU B  65       4.883   5.088 -18.080  1.00  0.00           H  
ATOM   4277 3HD1 LEU B  65       6.515   4.651 -17.654  1.00  0.00           H  
ATOM   4278 1HD2 LEU B  65       7.662   7.260 -16.968  1.00  0.00           H  
ATOM   4279 2HD2 LEU B  65       8.402   6.657 -18.416  1.00  0.00           H  
ATOM   4280 3HD2 LEU B  65       7.709   8.351 -18.347  1.00  0.00           H  
ATOM   4281  N   THR B  66       5.652   7.708 -23.116  1.00  0.00           N  
ATOM   4282  CA  THR B  66       5.479   7.537 -24.537  1.00  0.00           C  
ATOM   4283  C   THR B  66       6.547   8.156 -25.432  1.00  0.00           C  
ATOM   4284  O   THR B  66       6.394   7.916 -26.623  1.00  0.00           O  
ATOM   4285  CB  THR B  66       4.086   8.076 -24.862  1.00  0.00           C  
ATOM   4286  CG2 THR B  66       2.979   7.257 -24.206  1.00  0.00           C  
ATOM   4287  OG1 THR B  66       3.884   9.475 -24.711  1.00  0.00           O  
ATOM   4288  H   THR B  66       5.035   8.383 -22.688  1.00  0.00           H  
ATOM   4289  HA  THR B  66       5.468   6.447 -24.637  1.00  0.00           H  
ATOM   4290  HB  THR B  66       3.851   7.955 -25.923  1.00  0.00           H  
ATOM   4291  HG1 THR B  66       3.679   9.653 -23.802  1.00  0.00           H  
ATOM   4292 1HG2 THR B  66       3.038   6.178 -24.097  1.00  0.00           H  
ATOM   4293 2HG2 THR B  66       2.872   7.676 -23.206  1.00  0.00           H  
ATOM   4294 3HG2 THR B  66       2.090   7.431 -24.820  1.00  0.00           H  
ATOM   4295  N   SER B  67       7.600   8.814 -24.918  1.00  0.00           N  
ATOM   4296  CA  SER B  67       8.730   9.224 -25.733  1.00  0.00           C  
ATOM   4297  C   SER B  67       9.945   9.493 -24.868  1.00  0.00           C  
ATOM   4298  O   SER B  67      11.077   9.382 -25.324  1.00  0.00           O  
ATOM   4299  CB  SER B  67       8.474  10.413 -26.663  1.00  0.00           C  
ATOM   4300  OG  SER B  67       8.102  11.629 -26.064  1.00  0.00           O  
ATOM   4301  H   SER B  67       7.777   8.775 -23.927  1.00  0.00           H  
ATOM   4302  HA  SER B  67       8.929   8.306 -26.303  1.00  0.00           H  
ATOM   4303  HB1 SER B  67       9.345  10.610 -27.290  1.00  0.00           H  
ATOM   4304  HB2 SER B  67       7.770  10.077 -27.436  1.00  0.00           H  
ATOM   4305  HG  SER B  67       7.241  11.532 -25.677  1.00  0.00           H  
ATOM   4306  N   MET B  68       9.716  10.010 -23.659  1.00  0.00           N  
ATOM   4307  CA  MET B  68      10.739  10.398 -22.705  1.00  0.00           C  
ATOM   4308  C   MET B  68      11.597   9.214 -22.252  1.00  0.00           C  
ATOM   4309  O   MET B  68      10.964   8.189 -21.995  1.00  0.00           O  
ATOM   4310  CB  MET B  68      10.069  11.062 -21.507  1.00  0.00           C  
ATOM   4311  CG  MET B  68      10.878  12.008 -20.613  1.00  0.00           C  
ATOM   4312  SD  MET B  68       9.987  12.700 -19.196  1.00  0.00           S  
ATOM   4313  CE  MET B  68      10.374  11.352 -18.035  1.00  0.00           C  
ATOM   4314  H   MET B  68       8.782  10.323 -23.402  1.00  0.00           H  
ATOM   4315  HA  MET B  68      11.375  11.113 -23.222  1.00  0.00           H  
ATOM   4316  HB1 MET B  68       9.235  11.706 -21.769  1.00  0.00           H  
ATOM   4317  HB2 MET B  68       9.623  10.288 -20.879  1.00  0.00           H  
ATOM   4318  HG1 MET B  68      11.772  11.455 -20.320  1.00  0.00           H  
ATOM   4319  HG2 MET B  68      11.395  12.772 -21.201  1.00  0.00           H  
ATOM   4320  HE1 MET B  68      11.436  11.151 -18.141  1.00  0.00           H  
ATOM   4321  HE2 MET B  68      10.216  11.790 -17.046  1.00  0.00           H  
ATOM   4322  HE3 MET B  68       9.741  10.477 -18.168  1.00  0.00           H  
ATOM   4323  N   PRO B  69      12.905   9.335 -22.037  1.00  0.00           N  
ATOM   4324  CA  PRO B  69      13.710   8.351 -21.365  1.00  0.00           C  
ATOM   4325  C   PRO B  69      13.456   8.228 -19.866  1.00  0.00           C  
ATOM   4326  O   PRO B  69      13.285   9.276 -19.256  1.00  0.00           O  
ATOM   4327  CB  PRO B  69      15.159   8.692 -21.669  1.00  0.00           C  
ATOM   4328  CG  PRO B  69      15.127  10.212 -21.848  1.00  0.00           C  
ATOM   4329  CD  PRO B  69      13.707  10.521 -22.313  1.00  0.00           C  
ATOM   4330  HA  PRO B  69      13.500   7.429 -21.926  1.00  0.00           H  
ATOM   4331  HB1 PRO B  69      15.928   8.408 -20.936  1.00  0.00           H  
ATOM   4332  HB2 PRO B  69      15.477   8.135 -22.548  1.00  0.00           H  
ATOM   4333  HG1 PRO B  69      15.150  10.652 -20.858  1.00  0.00           H  
ATOM   4334  HG2 PRO B  69      15.936  10.659 -22.425  1.00  0.00           H  
ATOM   4335  HD1 PRO B  69      13.467  11.439 -21.773  1.00  0.00           H  
ATOM   4336  HD2 PRO B  69      13.780  10.643 -23.393  1.00  0.00           H  
ATOM   4337  N   SER B  70      13.273   6.996 -19.357  1.00  0.00           N  
ATOM   4338  CA  SER B  70      12.781   6.671 -18.039  1.00  0.00           C  
ATOM   4339  C   SER B  70      13.151   5.244 -17.629  1.00  0.00           C  
ATOM   4340  O   SER B  70      13.161   4.374 -18.499  1.00  0.00           O  
ATOM   4341  CB  SER B  70      11.298   7.039 -18.005  1.00  0.00           C  
ATOM   4342  OG  SER B  70      10.597   6.613 -16.858  1.00  0.00           O  
ATOM   4343  H   SER B  70      13.462   6.208 -19.967  1.00  0.00           H  
ATOM   4344  HA  SER B  70      13.403   7.306 -17.416  1.00  0.00           H  
ATOM   4345  HB1 SER B  70      11.189   8.129 -18.084  1.00  0.00           H  
ATOM   4346  HB2 SER B  70      10.785   6.536 -18.827  1.00  0.00           H  
ATOM   4347  HG  SER B  70      11.142   6.847 -16.125  1.00  0.00           H  
ATOM   4348  N   ARG B  71      13.477   5.096 -16.348  1.00  0.00           N  
ATOM   4349  CA  ARG B  71      13.825   3.818 -15.787  1.00  0.00           C  
ATOM   4350  C   ARG B  71      13.311   3.653 -14.369  1.00  0.00           C  
ATOM   4351  O   ARG B  71      13.298   2.493 -13.950  1.00  0.00           O  
ATOM   4352  CB  ARG B  71      15.347   3.630 -15.841  1.00  0.00           C  
ATOM   4353  CG  ARG B  71      16.146   4.606 -14.968  1.00  0.00           C  
ATOM   4354  CD  ARG B  71      17.609   4.177 -14.912  1.00  0.00           C  
ATOM   4355  NE  ARG B  71      17.795   3.018 -14.052  1.00  0.00           N  
ATOM   4356  CZ  ARG B  71      18.086   1.781 -14.492  1.00  0.00           C  
ATOM   4357  NH1 ARG B  71      18.083   1.572 -15.822  1.00  0.00           N1+
ATOM   4358  NH2 ARG B  71      18.151   0.801 -13.582  1.00  0.00           N  
ATOM   4359  H   ARG B  71      13.388   5.945 -15.807  1.00  0.00           H  
ATOM   4360  HA  ARG B  71      13.363   3.045 -16.419  1.00  0.00           H  
ATOM   4361  HB1 ARG B  71      15.554   2.591 -15.551  1.00  0.00           H  
ATOM   4362  HB2 ARG B  71      15.651   3.633 -16.880  1.00  0.00           H  
ATOM   4363  HG1 ARG B  71      16.190   5.587 -15.417  1.00  0.00           H  
ATOM   4364  HG2 ARG B  71      15.701   4.732 -13.979  1.00  0.00           H  
ATOM   4365  HD1 ARG B  71      17.974   4.051 -15.941  1.00  0.00           H  
ATOM   4366  HD2 ARG B  71      18.231   4.952 -14.449  1.00  0.00           H  
ATOM   4367  HE  ARG B  71      17.719   3.247 -13.073  1.00  0.00           H  
ATOM   4368 1HH1 ARG B  71      18.111   2.252 -16.572  1.00  0.00           H  
ATOM   4369 2HH1 ARG B  71      18.322   0.664 -16.182  1.00  0.00           H  
ATOM   4370 1HH2 ARG B  71      18.176   0.910 -12.582  1.00  0.00           H  
ATOM   4371 2HH2 ARG B  71      18.229  -0.158 -13.893  1.00  0.00           H  
ATOM   4372  N   ASN B  72      12.950   4.730 -13.680  1.00  0.00           N  
ATOM   4373  CA  ASN B  72      12.414   4.775 -12.332  1.00  0.00           C  
ATOM   4374  C   ASN B  72      10.894   4.823 -12.318  1.00  0.00           C  
ATOM   4375  O   ASN B  72      10.265   4.247 -11.430  1.00  0.00           O  
ATOM   4376  CB  ASN B  72      12.861   5.968 -11.499  1.00  0.00           C  
ATOM   4377  CG  ASN B  72      14.360   6.059 -11.304  1.00  0.00           C  
ATOM   4378  ND2 ASN B  72      15.057   6.876 -12.100  1.00  0.00           N  
ATOM   4379  OD1 ASN B  72      14.910   5.593 -10.302  1.00  0.00           O  
ATOM   4380  H   ASN B  72      13.094   5.651 -14.059  1.00  0.00           H  
ATOM   4381  HA  ASN B  72      12.669   3.896 -11.721  1.00  0.00           H  
ATOM   4382  HB1 ASN B  72      12.416   6.884 -11.900  1.00  0.00           H  
ATOM   4383  HB2 ASN B  72      12.388   5.913 -10.521  1.00  0.00           H  
ATOM   4384 1HD2 ASN B  72      14.799   7.054 -13.061  1.00  0.00           H  
ATOM   4385 2HD2 ASN B  72      16.004   7.083 -11.807  1.00  0.00           H  
ATOM   4386  N   VAL B  73      10.272   5.518 -13.270  1.00  0.00           N  
ATOM   4387  CA  VAL B  73       8.878   5.927 -13.285  1.00  0.00           C  
ATOM   4388  C   VAL B  73       8.019   4.891 -13.999  1.00  0.00           C  
ATOM   4389  O   VAL B  73       6.828   4.901 -13.743  1.00  0.00           O  
ATOM   4390  CB  VAL B  73       8.820   7.337 -13.894  1.00  0.00           C  
ATOM   4391  CG1 VAL B  73       7.418   7.736 -14.339  1.00  0.00           C  
ATOM   4392  CG2 VAL B  73       9.438   8.382 -12.961  1.00  0.00           C  
ATOM   4393  H   VAL B  73      10.831   5.973 -13.967  1.00  0.00           H  
ATOM   4394  HA  VAL B  73       8.544   6.004 -12.256  1.00  0.00           H  
ATOM   4395  HB  VAL B  73       9.443   7.283 -14.792  1.00  0.00           H  
ATOM   4396 1HG1 VAL B  73       6.753   7.971 -13.501  1.00  0.00           H  
ATOM   4397 2HG1 VAL B  73       7.454   8.617 -14.978  1.00  0.00           H  
ATOM   4398 3HG1 VAL B  73       6.816   7.082 -14.962  1.00  0.00           H  
ATOM   4399 1HG2 VAL B  73      10.449   8.129 -12.637  1.00  0.00           H  
ATOM   4400 2HG2 VAL B  73       9.493   9.302 -13.550  1.00  0.00           H  
ATOM   4401 3HG2 VAL B  73       8.883   8.507 -12.023  1.00  0.00           H  
ATOM   4402  N   ILE B  74       8.630   3.926 -14.697  1.00  0.00           N  
ATOM   4403  CA  ILE B  74       8.051   2.772 -15.350  1.00  0.00           C  
ATOM   4404  C   ILE B  74       7.174   1.944 -14.424  1.00  0.00           C  
ATOM   4405  O   ILE B  74       5.997   1.705 -14.708  1.00  0.00           O  
ATOM   4406  CB  ILE B  74       9.210   2.001 -15.996  1.00  0.00           C  
ATOM   4407  CG1 ILE B  74      10.197   2.780 -16.872  1.00  0.00           C  
ATOM   4408  CG2 ILE B  74       8.863   0.659 -16.628  1.00  0.00           C  
ATOM   4409  CD  ILE B  74       9.507   3.435 -18.064  1.00  0.00           C  
ATOM   4410  H   ILE B  74       9.629   4.004 -14.773  1.00  0.00           H  
ATOM   4411  HA  ILE B  74       7.452   3.048 -16.222  1.00  0.00           H  
ATOM   4412  HB  ILE B  74       9.920   1.657 -15.233  1.00  0.00           H  
ATOM   4413 1HG1 ILE B  74      10.548   3.572 -16.200  1.00  0.00           H  
ATOM   4414 2HG1 ILE B  74      11.132   2.257 -17.088  1.00  0.00           H  
ATOM   4415 1HG2 ILE B  74       9.519   0.295 -17.416  1.00  0.00           H  
ATOM   4416 2HG2 ILE B  74       8.845  -0.032 -15.799  1.00  0.00           H  
ATOM   4417 3HG2 ILE B  74       7.833   0.801 -16.952  1.00  0.00           H  
ATOM   4418  HD1 ILE B  74      10.132   4.190 -18.531  1.00  0.00           H  
ATOM   4419  HD2 ILE B  74       9.165   2.633 -18.726  1.00  0.00           H  
ATOM   4420  HD3 ILE B  74       8.631   3.978 -17.697  1.00  0.00           H  
ATOM   4421  N   GLN B  75       7.602   1.637 -13.192  1.00  0.00           N  
ATOM   4422  CA  GLN B  75       6.936   0.721 -12.305  1.00  0.00           C  
ATOM   4423  C   GLN B  75       5.906   1.532 -11.519  1.00  0.00           C  
ATOM   4424  O   GLN B  75       4.790   1.033 -11.383  1.00  0.00           O  
ATOM   4425  CB  GLN B  75       7.965   0.279 -11.252  1.00  0.00           C  
ATOM   4426  CG  GLN B  75       8.985  -0.783 -11.659  1.00  0.00           C  
ATOM   4427  CD  GLN B  75      10.005  -0.254 -12.654  1.00  0.00           C  
ATOM   4428  NE2 GLN B  75      10.475  -1.100 -13.583  1.00  0.00           N  
ATOM   4429  OE1 GLN B  75      10.326   0.938 -12.652  1.00  0.00           O  
ATOM   4430  H   GLN B  75       8.580   1.785 -12.958  1.00  0.00           H  
ATOM   4431  HA  GLN B  75       6.354  -0.023 -12.868  1.00  0.00           H  
ATOM   4432  HB1 GLN B  75       8.527   1.123 -10.859  1.00  0.00           H  
ATOM   4433  HB2 GLN B  75       7.495  -0.106 -10.364  1.00  0.00           H  
ATOM   4434  HG1 GLN B  75       9.544  -1.059 -10.757  1.00  0.00           H  
ATOM   4435  HG2 GLN B  75       8.393  -1.578 -12.101  1.00  0.00           H  
ATOM   4436 1HE2 GLN B  75      10.033  -2.014 -13.645  1.00  0.00           H  
ATOM   4437 2HE2 GLN B  75      11.316  -0.923 -14.100  1.00  0.00           H  
ATOM   4438  N   ILE B  76       6.255   2.745 -11.087  1.00  0.00           N  
ATOM   4439  CA  ILE B  76       5.425   3.598 -10.269  1.00  0.00           C  
ATOM   4440  C   ILE B  76       4.164   4.048 -11.004  1.00  0.00           C  
ATOM   4441  O   ILE B  76       3.170   4.320 -10.317  1.00  0.00           O  
ATOM   4442  CB  ILE B  76       6.294   4.785  -9.855  1.00  0.00           C  
ATOM   4443  CG1 ILE B  76       7.384   4.363  -8.871  1.00  0.00           C  
ATOM   4444  CG2 ILE B  76       5.523   5.908  -9.167  1.00  0.00           C  
ATOM   4445  CD  ILE B  76       8.424   5.421  -8.527  1.00  0.00           C  
ATOM   4446  H   ILE B  76       7.224   2.963 -11.253  1.00  0.00           H  
ATOM   4447  HA  ILE B  76       5.086   3.085  -9.351  1.00  0.00           H  
ATOM   4448  HB  ILE B  76       6.775   5.129 -10.753  1.00  0.00           H  
ATOM   4449 1HG1 ILE B  76       6.832   4.128  -7.964  1.00  0.00           H  
ATOM   4450 2HG1 ILE B  76       8.012   3.508  -9.129  1.00  0.00           H  
ATOM   4451 1HG2 ILE B  76       5.242   5.565  -8.179  1.00  0.00           H  
ATOM   4452 2HG2 ILE B  76       6.175   6.773  -9.024  1.00  0.00           H  
ATOM   4453 3HG2 ILE B  76       4.631   6.291  -9.661  1.00  0.00           H  
ATOM   4454  HD1 ILE B  76       8.836   5.714  -9.495  1.00  0.00           H  
ATOM   4455  HD2 ILE B  76       7.995   6.377  -8.208  1.00  0.00           H  
ATOM   4456  HD3 ILE B  76       9.123   5.176  -7.734  1.00  0.00           H  
ATOM   4457  N   SER B  77       4.050   3.918 -12.324  1.00  0.00           N  
ATOM   4458  CA  SER B  77       2.853   3.969 -13.149  1.00  0.00           C  
ATOM   4459  C   SER B  77       1.687   3.210 -12.554  1.00  0.00           C  
ATOM   4460  O   SER B  77       0.622   3.801 -12.408  1.00  0.00           O  
ATOM   4461  CB  SER B  77       3.182   3.593 -14.588  1.00  0.00           C  
ATOM   4462  OG  SER B  77       3.523   2.256 -14.887  1.00  0.00           O  
ATOM   4463  H   SER B  77       4.924   3.735 -12.801  1.00  0.00           H  
ATOM   4464  HA  SER B  77       2.695   5.048 -13.209  1.00  0.00           H  
ATOM   4465  HB1 SER B  77       2.322   3.896 -15.191  1.00  0.00           H  
ATOM   4466  HB2 SER B  77       3.827   4.358 -15.015  1.00  0.00           H  
ATOM   4467  HG  SER B  77       4.464   2.233 -14.854  1.00  0.00           H  
ATOM   4468  N   ASN B  78       1.904   2.021 -11.984  1.00  0.00           N  
ATOM   4469  CA  ASN B  78       0.919   1.103 -11.448  1.00  0.00           C  
ATOM   4470  C   ASN B  78       0.321   1.537 -10.120  1.00  0.00           C  
ATOM   4471  O   ASN B  78      -0.817   1.138  -9.895  1.00  0.00           O  
ATOM   4472  CB  ASN B  78       1.709  -0.181 -11.186  1.00  0.00           C  
ATOM   4473  CG  ASN B  78       0.858  -1.438 -11.170  1.00  0.00           C  
ATOM   4474  ND2 ASN B  78       1.092  -2.307 -10.190  1.00  0.00           N  
ATOM   4475  OD1 ASN B  78      -0.107  -1.595 -11.924  1.00  0.00           O  
ATOM   4476  H   ASN B  78       2.876   1.759 -11.950  1.00  0.00           H  
ATOM   4477  HA  ASN B  78       0.214   0.958 -12.261  1.00  0.00           H  
ATOM   4478  HB1 ASN B  78       2.393  -0.355 -12.013  1.00  0.00           H  
ATOM   4479  HB2 ASN B  78       2.415  -0.136 -10.353  1.00  0.00           H  
ATOM   4480 1HD2 ASN B  78       1.757  -2.052  -9.477  1.00  0.00           H  
ATOM   4481 2HD2 ASN B  78       0.538  -3.161 -10.052  1.00  0.00           H  
ATOM   4482  N   ASP B  79       0.951   2.492  -9.417  1.00  0.00           N  
ATOM   4483  CA  ASP B  79       0.401   3.157  -8.269  1.00  0.00           C  
ATOM   4484  C   ASP B  79      -0.506   4.280  -8.762  1.00  0.00           C  
ATOM   4485  O   ASP B  79      -1.590   4.441  -8.226  1.00  0.00           O  
ATOM   4486  CB  ASP B  79       1.543   3.745  -7.444  1.00  0.00           C  
ATOM   4487  CG  ASP B  79       2.438   2.772  -6.681  1.00  0.00           C  
ATOM   4488  OD1 ASP B  79       2.304   2.630  -5.442  1.00  0.00           O  
ATOM   4489  OD2 ASP B  79       3.404   2.250  -7.268  1.00  0.00           O1-
ATOM   4490  H   ASP B  79       1.860   2.789  -9.753  1.00  0.00           H  
ATOM   4491  HA  ASP B  79      -0.227   2.581  -7.582  1.00  0.00           H  
ATOM   4492  HB1 ASP B  79       2.211   4.321  -8.071  1.00  0.00           H  
ATOM   4493  HB2 ASP B  79       1.125   4.401  -6.675  1.00  0.00           H  
ATOM   4494  N   LEU B  80      -0.158   4.993  -9.850  1.00  0.00           N  
ATOM   4495  CA  LEU B  80      -0.885   6.148 -10.342  1.00  0.00           C  
ATOM   4496  C   LEU B  80      -2.158   5.578 -10.947  1.00  0.00           C  
ATOM   4497  O   LEU B  80      -3.154   6.280 -10.820  1.00  0.00           O  
ATOM   4498  CB  LEU B  80      -0.107   6.895 -11.428  1.00  0.00           C  
ATOM   4499  CG  LEU B  80       1.329   7.196 -10.993  1.00  0.00           C  
ATOM   4500  CD1 LEU B  80       1.917   8.061 -12.110  1.00  0.00           C  
ATOM   4501  CD2 LEU B  80       1.328   7.995  -9.692  1.00  0.00           C  
ATOM   4502  H   LEU B  80       0.736   4.691 -10.206  1.00  0.00           H  
ATOM   4503  HA  LEU B  80      -1.183   6.745  -9.472  1.00  0.00           H  
ATOM   4504  HB1 LEU B  80      -0.199   6.315 -12.349  1.00  0.00           H  
ATOM   4505  HB2 LEU B  80      -0.623   7.801 -11.700  1.00  0.00           H  
ATOM   4506  HG  LEU B  80       1.887   6.250 -11.021  1.00  0.00           H  
ATOM   4507 1HD1 LEU B  80       2.934   8.339 -11.856  1.00  0.00           H  
ATOM   4508 2HD1 LEU B  80       2.015   7.453 -13.010  1.00  0.00           H  
ATOM   4509 3HD1 LEU B  80       1.261   8.916 -12.272  1.00  0.00           H  
ATOM   4510 1HD2 LEU B  80       0.958   7.512  -8.784  1.00  0.00           H  
ATOM   4511 2HD2 LEU B  80       2.376   8.193  -9.468  1.00  0.00           H  
ATOM   4512 3HD2 LEU B  80       0.761   8.911  -9.844  1.00  0.00           H  
ATOM   4513  N   GLU B  81      -2.136   4.409 -11.598  1.00  0.00           N  
ATOM   4514  CA  GLU B  81      -3.228   3.630 -12.132  1.00  0.00           C  
ATOM   4515  C   GLU B  81      -4.201   3.362 -10.986  1.00  0.00           C  
ATOM   4516  O   GLU B  81      -5.379   3.293 -11.301  1.00  0.00           O  
ATOM   4517  CB  GLU B  81      -2.825   2.364 -12.882  1.00  0.00           C  
ATOM   4518  CG  GLU B  81      -3.857   1.746 -13.826  1.00  0.00           C  
ATOM   4519  CD  GLU B  81      -4.180   2.685 -14.987  1.00  0.00           C  
ATOM   4520  OE1 GLU B  81      -3.333   3.342 -15.613  1.00  0.00           O  
ATOM   4521  OE2 GLU B  81      -5.420   2.735 -15.191  1.00  0.00           O1-
ATOM   4522  H   GLU B  81      -1.144   4.187 -11.704  1.00  0.00           H  
ATOM   4523  HA  GLU B  81      -3.730   4.237 -12.864  1.00  0.00           H  
ATOM   4524  HB1 GLU B  81      -1.875   2.592 -13.348  1.00  0.00           H  
ATOM   4525  HB2 GLU B  81      -2.592   1.575 -12.171  1.00  0.00           H  
ATOM   4526  HG1 GLU B  81      -3.558   0.789 -14.256  1.00  0.00           H  
ATOM   4527  HG2 GLU B  81      -4.798   1.579 -13.310  1.00  0.00           H  
ATOM   4528  N   ASN B  82      -3.742   2.995  -9.775  1.00  0.00           N  
ATOM   4529  CA  ASN B  82      -4.613   2.617  -8.688  1.00  0.00           C  
ATOM   4530  C   ASN B  82      -5.295   3.871  -8.170  1.00  0.00           C  
ATOM   4531  O   ASN B  82      -6.367   3.733  -7.574  1.00  0.00           O  
ATOM   4532  CB  ASN B  82      -3.743   2.053  -7.565  1.00  0.00           C  
ATOM   4533  CG  ASN B  82      -4.386   0.848  -6.919  1.00  0.00           C  
ATOM   4534  ND2 ASN B  82      -4.214  -0.330  -7.529  1.00  0.00           N  
ATOM   4535  OD1 ASN B  82      -4.811   0.904  -5.760  1.00  0.00           O  
ATOM   4536  H   ASN B  82      -2.773   3.022  -9.521  1.00  0.00           H  
ATOM   4537  HA  ASN B  82      -5.377   1.891  -8.982  1.00  0.00           H  
ATOM   4538  HB1 ASN B  82      -2.808   1.651  -7.962  1.00  0.00           H  
ATOM   4539  HB2 ASN B  82      -3.472   2.765  -6.784  1.00  0.00           H  
ATOM   4540 1HD2 ASN B  82      -3.812  -0.247  -8.447  1.00  0.00           H  
ATOM   4541 2HD2 ASN B  82      -4.479  -1.223  -7.140  1.00  0.00           H  
ATOM   4542  N   LEU B  83      -4.634   5.027  -8.257  1.00  0.00           N  
ATOM   4543  CA  LEU B  83      -5.246   6.242  -7.758  1.00  0.00           C  
ATOM   4544  C   LEU B  83      -6.205   6.715  -8.842  1.00  0.00           C  
ATOM   4545  O   LEU B  83      -7.103   7.487  -8.525  1.00  0.00           O  
ATOM   4546  CB  LEU B  83      -4.134   7.280  -7.653  1.00  0.00           C  
ATOM   4547  CG  LEU B  83      -3.128   7.198  -6.510  1.00  0.00           C  
ATOM   4548  CD1 LEU B  83      -1.935   8.147  -6.664  1.00  0.00           C  
ATOM   4549  CD2 LEU B  83      -3.815   7.401  -5.142  1.00  0.00           C  
ATOM   4550  H   LEU B  83      -3.873   5.143  -8.914  1.00  0.00           H  
ATOM   4551  HA  LEU B  83      -5.829   6.226  -6.841  1.00  0.00           H  
ATOM   4552  HB1 LEU B  83      -3.451   7.246  -8.491  1.00  0.00           H  
ATOM   4553  HB2 LEU B  83      -4.692   8.226  -7.675  1.00  0.00           H  
ATOM   4554  HG  LEU B  83      -2.740   6.181  -6.579  1.00  0.00           H  
ATOM   4555 1HD1 LEU B  83      -1.540   8.021  -7.653  1.00  0.00           H  
ATOM   4556 2HD1 LEU B  83      -2.323   9.164  -6.665  1.00  0.00           H  
ATOM   4557 3HD1 LEU B  83      -1.155   7.873  -5.952  1.00  0.00           H  
ATOM   4558 1HD2 LEU B  83      -4.420   6.586  -4.805  1.00  0.00           H  
ATOM   4559 2HD2 LEU B  83      -3.079   7.547  -4.349  1.00  0.00           H  
ATOM   4560 3HD2 LEU B  83      -4.422   8.317  -5.114  1.00  0.00           H  
ATOM   4561  N   ARG B  84      -6.048   6.447 -10.151  1.00  0.00           N  
ATOM   4562  CA  ARG B  84      -7.038   6.880 -11.115  1.00  0.00           C  
ATOM   4563  C   ARG B  84      -8.292   6.030 -10.960  1.00  0.00           C  
ATOM   4564  O   ARG B  84      -9.366   6.611 -11.004  1.00  0.00           O  
ATOM   4565  CB  ARG B  84      -6.412   6.815 -12.512  1.00  0.00           C  
ATOM   4566  CG  ARG B  84      -5.450   7.973 -12.738  1.00  0.00           C  
ATOM   4567  CD  ARG B  84      -4.874   7.829 -14.156  1.00  0.00           C  
ATOM   4568  NE  ARG B  84      -5.765   8.412 -15.159  1.00  0.00           N  
ATOM   4569  CZ  ARG B  84      -5.490   8.505 -16.468  1.00  0.00           C  
ATOM   4570  NH1 ARG B  84      -4.394   7.944 -16.984  1.00  0.00           N1+
ATOM   4571  NH2 ARG B  84      -6.363   9.159 -17.251  1.00  0.00           N  
ATOM   4572  H   ARG B  84      -5.322   5.843 -10.489  1.00  0.00           H  
ATOM   4573  HA  ARG B  84      -7.307   7.917 -10.865  1.00  0.00           H  
ATOM   4574  HB1 ARG B  84      -5.944   5.819 -12.611  1.00  0.00           H  
ATOM   4575  HB2 ARG B  84      -7.141   7.020 -13.295  1.00  0.00           H  
ATOM   4576  HG1 ARG B  84      -6.048   8.858 -12.540  1.00  0.00           H  
ATOM   4577  HG2 ARG B  84      -4.594   8.070 -12.065  1.00  0.00           H  
ATOM   4578  HD1 ARG B  84      -3.867   8.237 -14.252  1.00  0.00           H  
ATOM   4579  HD2 ARG B  84      -4.685   6.800 -14.446  1.00  0.00           H  
ATOM   4580  HE  ARG B  84      -6.649   8.765 -14.842  1.00  0.00           H  
ATOM   4581 1HH1 ARG B  84      -3.642   7.500 -16.481  1.00  0.00           H  
ATOM   4582 2HH1 ARG B  84      -4.291   8.046 -17.994  1.00  0.00           H  
ATOM   4583 1HH2 ARG B  84      -7.098   9.643 -16.773  1.00  0.00           H  
ATOM   4584 2HH2 ARG B  84      -6.082   9.532 -18.159  1.00  0.00           H  
ATOM   4585  N   ASP B  85      -8.213   4.740 -10.641  1.00  0.00           N  
ATOM   4586  CA  ASP B  85      -9.327   3.851 -10.336  1.00  0.00           C  
ATOM   4587  C   ASP B  85     -10.115   4.224  -9.098  1.00  0.00           C  
ATOM   4588  O   ASP B  85     -11.324   4.044  -9.023  1.00  0.00           O  
ATOM   4589  CB  ASP B  85      -8.846   2.405 -10.335  1.00  0.00           C  
ATOM   4590  CG  ASP B  85      -9.999   1.435 -10.110  1.00  0.00           C  
ATOM   4591  OD1 ASP B  85     -10.531   0.912 -11.102  1.00  0.00           O  
ATOM   4592  OD2 ASP B  85     -10.340   1.082  -8.961  1.00  0.00           O1-
ATOM   4593  H   ASP B  85      -7.328   4.297 -10.888  1.00  0.00           H  
ATOM   4594  HA  ASP B  85      -9.974   3.906 -11.218  1.00  0.00           H  
ATOM   4595  HB1 ASP B  85      -8.330   2.159 -11.263  1.00  0.00           H  
ATOM   4596  HB2 ASP B  85      -8.217   2.179  -9.462  1.00  0.00           H  
ATOM   4597  N   LEU B  86      -9.494   4.988  -8.195  1.00  0.00           N  
ATOM   4598  CA  LEU B  86      -9.973   5.444  -6.887  1.00  0.00           C  
ATOM   4599  C   LEU B  86     -10.882   6.657  -7.060  1.00  0.00           C  
ATOM   4600  O   LEU B  86     -11.797   6.969  -6.323  1.00  0.00           O  
ATOM   4601  CB  LEU B  86      -8.819   5.732  -5.932  1.00  0.00           C  
ATOM   4602  CG  LEU B  86      -9.106   5.979  -4.463  1.00  0.00           C  
ATOM   4603  CD1 LEU B  86     -10.251   5.080  -3.998  1.00  0.00           C  
ATOM   4604  CD2 LEU B  86      -7.806   5.599  -3.729  1.00  0.00           C  
ATOM   4605  H   LEU B  86      -8.536   5.276  -8.302  1.00  0.00           H  
ATOM   4606  HA  LEU B  86     -10.639   4.718  -6.420  1.00  0.00           H  
ATOM   4607  HB1 LEU B  86      -8.291   4.776  -5.961  1.00  0.00           H  
ATOM   4608  HB2 LEU B  86      -8.234   6.567  -6.330  1.00  0.00           H  
ATOM   4609  HG  LEU B  86      -9.356   7.017  -4.224  1.00  0.00           H  
ATOM   4610 1HD1 LEU B  86     -10.254   4.929  -2.918  1.00  0.00           H  
ATOM   4611 2HD1 LEU B  86     -11.263   5.432  -4.222  1.00  0.00           H  
ATOM   4612 3HD1 LEU B  86     -10.142   4.091  -4.438  1.00  0.00           H  
ATOM   4613 1HD2 LEU B  86      -7.872   5.788  -2.669  1.00  0.00           H  
ATOM   4614 2HD2 LEU B  86      -7.507   4.561  -3.908  1.00  0.00           H  
ATOM   4615 3HD2 LEU B  86      -6.940   6.186  -3.975  1.00  0.00           H  
ATOM   4616  N   LEU B  87     -10.654   7.389  -8.158  1.00  0.00           N  
ATOM   4617  CA  LEU B  87     -11.451   8.513  -8.631  1.00  0.00           C  
ATOM   4618  C   LEU B  87     -12.835   7.992  -9.016  1.00  0.00           C  
ATOM   4619  O   LEU B  87     -13.801   8.695  -8.829  1.00  0.00           O  
ATOM   4620  CB  LEU B  87     -10.802   9.279  -9.778  1.00  0.00           C  
ATOM   4621  CG  LEU B  87      -9.387   9.810  -9.532  1.00  0.00           C  
ATOM   4622  CD1 LEU B  87      -8.667  10.307 -10.789  1.00  0.00           C  
ATOM   4623  CD2 LEU B  87      -9.530  10.968  -8.552  1.00  0.00           C  
ATOM   4624  H   LEU B  87      -9.899   7.105  -8.756  1.00  0.00           H  
ATOM   4625  HA  LEU B  87     -11.660   9.261  -7.881  1.00  0.00           H  
ATOM   4626  HB1 LEU B  87     -10.644   8.611 -10.627  1.00  0.00           H  
ATOM   4627  HB2 LEU B  87     -11.458  10.104 -10.050  1.00  0.00           H  
ATOM   4628  HG  LEU B  87      -8.744   9.095  -9.020  1.00  0.00           H  
ATOM   4629 1HD1 LEU B  87      -8.708   9.627 -11.639  1.00  0.00           H  
ATOM   4630 2HD1 LEU B  87      -9.183  11.223 -11.060  1.00  0.00           H  
ATOM   4631 3HD1 LEU B  87      -7.640  10.595 -10.595  1.00  0.00           H  
ATOM   4632 1HD2 LEU B  87      -9.760  10.506  -7.593  1.00  0.00           H  
ATOM   4633 2HD2 LEU B  87      -8.656  11.585  -8.408  1.00  0.00           H  
ATOM   4634 3HD2 LEU B  87     -10.325  11.642  -8.884  1.00  0.00           H  
ATOM   4635  N   HIS B  88     -12.933   6.812  -9.637  1.00  0.00           N  
ATOM   4636  CA  HIS B  88     -14.187   6.172  -9.983  1.00  0.00           C  
ATOM   4637  C   HIS B  88     -14.908   5.706  -8.716  1.00  0.00           C  
ATOM   4638  O   HIS B  88     -16.107   5.516  -8.710  1.00  0.00           O  
ATOM   4639  CB  HIS B  88     -14.044   5.014 -10.973  1.00  0.00           C  
ATOM   4640  CG  HIS B  88     -13.333   5.440 -12.220  1.00  0.00           C  
ATOM   4641  CD2 HIS B  88     -12.196   4.940 -12.796  1.00  0.00           C  
ATOM   4642  ND1 HIS B  88     -13.808   6.527 -12.951  1.00  0.00           N  
ATOM   4643  CE1 HIS B  88     -13.064   6.534 -14.058  1.00  0.00           C  
ATOM   4644  NE2 HIS B  88     -12.137   5.571 -14.015  1.00  0.00           N  
ATOM   4645  H   HIS B  88     -12.069   6.309  -9.784  1.00  0.00           H  
ATOM   4646  HA  HIS B  88     -14.752   6.968 -10.444  1.00  0.00           H  
ATOM   4647  HB1 HIS B  88     -13.469   4.188 -10.541  1.00  0.00           H  
ATOM   4648  HB2 HIS B  88     -15.061   4.686 -11.187  1.00  0.00           H  
ATOM   4649  HD2 HIS B  88     -11.630   4.044 -12.624  1.00  0.00           H  
ATOM   4650  HE1 HIS B  88     -13.206   7.203 -14.898  1.00  0.00           H  
ATOM   4651  HE2 HIS B  88     -11.364   5.557 -14.662  1.00  0.00           H  
ATOM   4652  N   VAL B  89     -14.220   5.400  -7.613  1.00  0.00           N  
ATOM   4653  CA  VAL B  89     -14.792   4.985  -6.346  1.00  0.00           C  
ATOM   4654  C   VAL B  89     -15.274   6.231  -5.647  1.00  0.00           C  
ATOM   4655  O   VAL B  89     -16.426   6.261  -5.201  1.00  0.00           O  
ATOM   4656  CB  VAL B  89     -13.759   4.213  -5.512  1.00  0.00           C  
ATOM   4657  CG1 VAL B  89     -14.272   3.918  -4.104  1.00  0.00           C  
ATOM   4658  CG2 VAL B  89     -13.206   2.987  -6.241  1.00  0.00           C  
ATOM   4659  H   VAL B  89     -13.221   5.538  -7.679  1.00  0.00           H  
ATOM   4660  HA  VAL B  89     -15.616   4.289  -6.429  1.00  0.00           H  
ATOM   4661  HB  VAL B  89     -12.813   4.690  -5.328  1.00  0.00           H  
ATOM   4662 1HG1 VAL B  89     -14.171   4.828  -3.523  1.00  0.00           H  
ATOM   4663 2HG1 VAL B  89     -15.310   3.619  -3.979  1.00  0.00           H  
ATOM   4664 3HG1 VAL B  89     -13.687   3.112  -3.653  1.00  0.00           H  
ATOM   4665 1HG2 VAL B  89     -12.784   3.241  -7.219  1.00  0.00           H  
ATOM   4666 2HG2 VAL B  89     -12.434   2.473  -5.668  1.00  0.00           H  
ATOM   4667 3HG2 VAL B  89     -13.969   2.242  -6.484  1.00  0.00           H  
ATOM   4668  N   LEU B  90     -14.523   7.327  -5.733  1.00  0.00           N  
ATOM   4669  CA  LEU B  90     -14.935   8.643  -5.244  1.00  0.00           C  
ATOM   4670  C   LEU B  90     -16.117   9.234  -6.008  1.00  0.00           C  
ATOM   4671  O   LEU B  90     -16.984   9.827  -5.361  1.00  0.00           O  
ATOM   4672  CB  LEU B  90     -13.742   9.593  -5.279  1.00  0.00           C  
ATOM   4673  CG  LEU B  90     -12.775   9.410  -4.115  1.00  0.00           C  
ATOM   4674  CD1 LEU B  90     -11.408   9.991  -4.479  1.00  0.00           C  
ATOM   4675  CD2 LEU B  90     -13.275  10.075  -2.816  1.00  0.00           C  
ATOM   4676  H   LEU B  90     -13.551   7.165  -5.899  1.00  0.00           H  
ATOM   4677  HA  LEU B  90     -15.158   8.501  -4.195  1.00  0.00           H  
ATOM   4678  HB1 LEU B  90     -13.277   9.427  -6.237  1.00  0.00           H  
ATOM   4679  HB2 LEU B  90     -14.160  10.620  -5.300  1.00  0.00           H  
ATOM   4680  HG  LEU B  90     -12.718   8.360  -3.845  1.00  0.00           H  
ATOM   4681 1HD1 LEU B  90     -11.398  11.061  -4.249  1.00  0.00           H  
ATOM   4682 2HD1 LEU B  90     -10.748   9.556  -3.727  1.00  0.00           H  
ATOM   4683 3HD1 LEU B  90     -11.114   9.884  -5.508  1.00  0.00           H  
ATOM   4684 1HD2 LEU B  90     -13.214  11.166  -2.886  1.00  0.00           H  
ATOM   4685 2HD2 LEU B  90     -14.273   9.697  -2.571  1.00  0.00           H  
ATOM   4686 3HD2 LEU B  90     -12.646   9.719  -1.994  1.00  0.00           H  
ATOM   4687  N   ALA B  91     -16.140   9.025  -7.318  1.00  0.00           N  
ATOM   4688  CA  ALA B  91     -17.310   9.426  -8.072  1.00  0.00           C  
ATOM   4689  C   ALA B  91     -18.555   8.586  -7.798  1.00  0.00           C  
ATOM   4690  O   ALA B  91     -19.679   9.077  -7.682  1.00  0.00           O  
ATOM   4691  CB  ALA B  91     -17.023   9.269  -9.571  1.00  0.00           C  
ATOM   4692  H   ALA B  91     -15.295   8.642  -7.715  1.00  0.00           H  
ATOM   4693  HA  ALA B  91     -17.309  10.496  -7.892  1.00  0.00           H  
ATOM   4694  HB1 ALA B  91     -17.963   9.482 -10.085  1.00  0.00           H  
ATOM   4695  HB2 ALA B  91     -16.257   9.916 -10.008  1.00  0.00           H  
ATOM   4696  HB3 ALA B  91     -16.725   8.222  -9.661  1.00  0.00           H  
ATOM   4697  N   PHE B  92     -18.296   7.328  -7.418  1.00  0.00           N  
ATOM   4698  CA  PHE B  92     -19.400   6.429  -7.142  1.00  0.00           C  
ATOM   4699  C   PHE B  92     -19.887   6.644  -5.734  1.00  0.00           C  
ATOM   4700  O   PHE B  92     -21.098   6.655  -5.529  1.00  0.00           O  
ATOM   4701  CB  PHE B  92     -18.798   5.034  -7.301  1.00  0.00           C  
ATOM   4702  CG  PHE B  92     -19.659   3.797  -7.335  1.00  0.00           C  
ATOM   4703  CD1 PHE B  92     -19.938   3.065  -8.497  1.00  0.00           C  
ATOM   4704  CD2 PHE B  92     -20.139   3.302  -6.127  1.00  0.00           C  
ATOM   4705  CE1 PHE B  92     -20.538   1.811  -8.490  1.00  0.00           C  
ATOM   4706  CE2 PHE B  92     -20.759   2.047  -6.130  1.00  0.00           C  
ATOM   4707  CZ  PHE B  92     -20.919   1.257  -7.262  1.00  0.00           C  
ATOM   4708  H   PHE B  92     -17.384   6.975  -7.204  1.00  0.00           H  
ATOM   4709  HA  PHE B  92     -20.189   6.673  -7.855  1.00  0.00           H  
ATOM   4710  HB1 PHE B  92     -18.324   4.988  -8.279  1.00  0.00           H  
ATOM   4711  HB2 PHE B  92     -18.040   4.869  -6.528  1.00  0.00           H  
ATOM   4712  HD1 PHE B  92     -19.537   3.339  -9.475  1.00  0.00           H  
ATOM   4713  HD2 PHE B  92     -19.987   3.833  -5.196  1.00  0.00           H  
ATOM   4714  HE1 PHE B  92     -20.851   1.309  -9.391  1.00  0.00           H  
ATOM   4715  HE2 PHE B  92     -21.211   1.753  -5.182  1.00  0.00           H  
ATOM   4716  HZ  PHE B  92     -21.431   0.303  -7.304  1.00  0.00           H  
ATOM   4717  N   SER B  93     -19.014   7.051  -4.800  1.00  0.00           N  
ATOM   4718  CA  SER B  93     -19.542   7.456  -3.502  1.00  0.00           C  
ATOM   4719  C   SER B  93     -20.233   8.800  -3.604  1.00  0.00           C  
ATOM   4720  O   SER B  93     -21.237   9.062  -2.928  1.00  0.00           O  
ATOM   4721  CB  SER B  93     -18.337   7.575  -2.567  1.00  0.00           C  
ATOM   4722  OG  SER B  93     -18.067   6.217  -2.317  1.00  0.00           O  
ATOM   4723  H   SER B  93     -18.022   6.899  -4.887  1.00  0.00           H  
ATOM   4724  HA  SER B  93     -20.218   6.700  -3.145  1.00  0.00           H  
ATOM   4725  HB1 SER B  93     -17.509   8.091  -3.064  1.00  0.00           H  
ATOM   4726  HB2 SER B  93     -18.593   7.932  -1.568  1.00  0.00           H  
ATOM   4727  HG  SER B  93     -18.637   5.952  -1.630  1.00  0.00           H  
ATOM   4728  N   LYS B  94     -19.767   9.715  -4.462  1.00  0.00           N  
ATOM   4729  CA  LYS B  94     -20.316  11.040  -4.653  1.00  0.00           C  
ATOM   4730  C   LYS B  94     -21.582  10.921  -5.508  1.00  0.00           C  
ATOM   4731  O   LYS B  94     -22.240  11.946  -5.610  1.00  0.00           O  
ATOM   4732  CB  LYS B  94     -19.239  11.789  -5.438  1.00  0.00           C  
ATOM   4733  CG  LYS B  94     -19.480  13.288  -5.658  1.00  0.00           C  
ATOM   4734  CD  LYS B  94     -19.551  13.976  -4.298  1.00  0.00           C  
ATOM   4735  CE  LYS B  94     -19.883  15.474  -4.358  1.00  0.00           C  
ATOM   4736  NZ  LYS B  94     -20.402  16.029  -3.100  1.00  0.00           N1+
ATOM   4737  H   LYS B  94     -19.012   9.461  -5.079  1.00  0.00           H  
ATOM   4738  HA  LYS B  94     -20.573  11.438  -3.673  1.00  0.00           H  
ATOM   4739  HB1 LYS B  94     -18.240  11.727  -5.004  1.00  0.00           H  
ATOM   4740  HB2 LYS B  94     -19.152  11.351  -6.428  1.00  0.00           H  
ATOM   4741  HG1 LYS B  94     -18.751  13.724  -6.335  1.00  0.00           H  
ATOM   4742  HG2 LYS B  94     -20.460  13.500  -6.102  1.00  0.00           H  
ATOM   4743  HD1 LYS B  94     -20.401  13.629  -3.691  1.00  0.00           H  
ATOM   4744  HD2 LYS B  94     -18.562  13.854  -3.874  1.00  0.00           H  
ATOM   4745  HE1 LYS B  94     -19.016  16.061  -4.675  1.00  0.00           H  
ATOM   4746  HE2 LYS B  94     -20.701  15.598  -5.061  1.00  0.00           H  
ATOM   4747  HZ1 LYS B  94     -20.969  15.374  -2.572  1.00  0.00           H  
ATOM   4748  HZ2 LYS B  94     -19.737  16.294  -2.407  1.00  0.00           H  
ATOM   4749  HZ3 LYS B  94     -20.977  16.834  -3.322  1.00  0.00           H  
ATOM   4750  N   SER B  95     -21.831   9.799  -6.179  1.00  0.00           N  
ATOM   4751  CA  SER B  95     -23.014   9.310  -6.864  1.00  0.00           C  
ATOM   4752  C   SER B  95     -23.092   9.771  -8.314  1.00  0.00           C  
ATOM   4753  O   SER B  95     -24.191   9.882  -8.878  1.00  0.00           O  
ATOM   4754  CB  SER B  95     -24.290   9.620  -6.089  1.00  0.00           C  
ATOM   4755  OG  SER B  95     -24.223   9.339  -4.709  1.00  0.00           O  
ATOM   4756  H   SER B  95     -21.035   9.186  -6.297  1.00  0.00           H  
ATOM   4757  HA  SER B  95     -22.956   8.231  -6.755  1.00  0.00           H  
ATOM   4758  HB1 SER B  95     -24.668  10.647  -6.090  1.00  0.00           H  
ATOM   4759  HB2 SER B  95     -25.093   8.963  -6.392  1.00  0.00           H  
ATOM   4760  HG  SER B  95     -24.107   8.440  -4.479  1.00  0.00           H  
ATOM   4761  N   CYS B  96     -22.010   9.790  -9.080  1.00  0.00           N  
ATOM   4762  CA  CYS B  96     -21.798  10.272 -10.439  1.00  0.00           C  
ATOM   4763  C   CYS B  96     -20.868   9.300 -11.166  1.00  0.00           C  
ATOM   4764  O   CYS B  96     -20.581   8.212 -10.666  1.00  0.00           O  
ATOM   4765  CB  CYS B  96     -21.360  11.726 -10.386  1.00  0.00           C  
ATOM   4766  SG  CYS B  96     -19.665  12.169  -9.930  1.00  0.00           S  
ATOM   4767  H   CYS B  96     -21.110   9.656  -8.657  1.00  0.00           H  
ATOM   4768  HA  CYS B  96     -22.694  10.015 -11.023  1.00  0.00           H  
ATOM   4769  HB1 CYS B  96     -21.459  12.135 -11.406  1.00  0.00           H  
ATOM   4770  HB2 CYS B  96     -22.017  12.340  -9.778  1.00  0.00           H  
ATOM   4771  N   HIS B  97     -20.496   9.674 -12.384  1.00  0.00           N  
ATOM   4772  CA  HIS B  97     -19.716   8.900 -13.332  1.00  0.00           C  
ATOM   4773  C   HIS B  97     -18.641   9.779 -13.947  1.00  0.00           C  
ATOM   4774  O   HIS B  97     -18.759  10.969 -14.237  1.00  0.00           O  
ATOM   4775  CB  HIS B  97     -20.555   7.914 -14.136  1.00  0.00           C  
ATOM   4776  CG  HIS B  97     -19.854   6.970 -15.074  1.00  0.00           C  
ATOM   4777  CD2 HIS B  97     -19.544   5.653 -14.853  1.00  0.00           C  
ATOM   4778  ND1 HIS B  97     -19.322   7.345 -16.301  1.00  0.00           N  
ATOM   4779  CE1 HIS B  97     -18.712   6.281 -16.840  1.00  0.00           C  
ATOM   4780  NE2 HIS B  97     -18.827   5.269 -15.971  1.00  0.00           N  
ATOM   4781  H   HIS B  97     -20.961  10.500 -12.756  1.00  0.00           H  
ATOM   4782  HA  HIS B  97     -19.133   8.235 -12.700  1.00  0.00           H  
ATOM   4783  HB1 HIS B  97     -21.043   7.290 -13.398  1.00  0.00           H  
ATOM   4784  HB2 HIS B  97     -21.328   8.488 -14.648  1.00  0.00           H  
ATOM   4785  HD2 HIS B  97     -19.673   5.031 -13.984  1.00  0.00           H  
ATOM   4786  HE1 HIS B  97     -18.039   6.376 -17.687  1.00  0.00           H  
ATOM   4787  HE2 HIS B  97     -18.379   4.373 -16.110  1.00  0.00           H  
ATOM   4788  N   LEU B  98     -17.485   9.149 -14.183  1.00  0.00           N  
ATOM   4789  CA  LEU B  98     -16.297   9.768 -14.758  1.00  0.00           C  
ATOM   4790  C   LEU B  98     -15.986   8.932 -15.988  1.00  0.00           C  
ATOM   4791  O   LEU B  98     -15.537   7.795 -15.937  1.00  0.00           O  
ATOM   4792  CB  LEU B  98     -15.252   9.846 -13.644  1.00  0.00           C  
ATOM   4793  CG  LEU B  98     -13.844  10.288 -14.049  1.00  0.00           C  
ATOM   4794  CD1 LEU B  98     -13.824  11.728 -14.548  1.00  0.00           C  
ATOM   4795  CD2 LEU B  98     -12.877  10.134 -12.885  1.00  0.00           C  
ATOM   4796  H   LEU B  98     -17.398   8.189 -13.864  1.00  0.00           H  
ATOM   4797  HA  LEU B  98     -16.555  10.807 -14.949  1.00  0.00           H  
ATOM   4798  HB1 LEU B  98     -15.680  10.422 -12.816  1.00  0.00           H  
ATOM   4799  HB2 LEU B  98     -15.226   8.866 -13.165  1.00  0.00           H  
ATOM   4800  HG  LEU B  98     -13.546   9.720 -14.928  1.00  0.00           H  
ATOM   4801 1HD1 LEU B  98     -14.332  12.414 -13.859  1.00  0.00           H  
ATOM   4802 2HD1 LEU B  98     -12.836  12.126 -14.754  1.00  0.00           H  
ATOM   4803 3HD1 LEU B  98     -14.280  11.735 -15.539  1.00  0.00           H  
ATOM   4804 1HD2 LEU B  98     -12.730   9.085 -12.625  1.00  0.00           H  
ATOM   4805 2HD2 LEU B  98     -11.911  10.632 -13.031  1.00  0.00           H  
ATOM   4806 3HD2 LEU B  98     -13.205  10.621 -11.966  1.00  0.00           H  
ATOM   4807  N   PRO B  99     -16.325   9.380 -17.209  1.00  0.00           N  
ATOM   4808  CA  PRO B  99     -15.975   8.673 -18.428  1.00  0.00           C  
ATOM   4809  C   PRO B  99     -14.475   8.805 -18.612  1.00  0.00           C  
ATOM   4810  O   PRO B  99     -13.944   9.899 -18.479  1.00  0.00           O  
ATOM   4811  CB  PRO B  99     -16.696   9.408 -19.560  1.00  0.00           C  
ATOM   4812  CG  PRO B  99     -16.939  10.796 -18.960  1.00  0.00           C  
ATOM   4813  CD  PRO B  99     -16.994  10.635 -17.440  1.00  0.00           C  
ATOM   4814  HA  PRO B  99     -16.347   7.650 -18.410  1.00  0.00           H  
ATOM   4815  HB1 PRO B  99     -16.054   9.574 -20.428  1.00  0.00           H  
ATOM   4816  HB2 PRO B  99     -17.500   8.802 -19.974  1.00  0.00           H  
ATOM   4817  HG1 PRO B  99     -16.023  11.373 -19.116  1.00  0.00           H  
ATOM   4818  HG2 PRO B  99     -17.743  11.410 -19.353  1.00  0.00           H  
ATOM   4819  HD1 PRO B  99     -16.462  11.439 -16.938  1.00  0.00           H  
ATOM   4820  HD2 PRO B  99     -18.035  10.626 -17.104  1.00  0.00           H  
ATOM   4821  N   TRP B 100     -13.815   7.661 -18.790  1.00  0.00           N  
ATOM   4822  CA  TRP B 100     -12.393   7.582 -19.075  1.00  0.00           C  
ATOM   4823  C   TRP B 100     -12.099   7.715 -20.564  1.00  0.00           C  
ATOM   4824  O   TRP B 100     -12.821   7.070 -21.317  1.00  0.00           O  
ATOM   4825  CB  TRP B 100     -11.716   6.337 -18.513  1.00  0.00           C  
ATOM   4826  CG  TRP B 100     -10.226   6.459 -18.607  1.00  0.00           C  
ATOM   4827  CD1 TRP B 100      -9.494   6.994 -17.594  1.00  0.00           C  
ATOM   4828  CD2 TRP B 100      -9.318   5.927 -19.614  1.00  0.00           C  
ATOM   4829  CE2 TRP B 100      -8.023   6.397 -19.269  1.00  0.00           C  
ATOM   4830  CE3 TRP B 100      -9.448   5.286 -20.855  1.00  0.00           C  
ATOM   4831  NE1 TRP B 100      -8.183   7.005 -18.039  1.00  0.00           N  
ATOM   4832  CZ2 TRP B 100      -6.898   6.146 -20.055  1.00  0.00           C  
ATOM   4833  CZ3 TRP B 100      -8.323   5.016 -21.661  1.00  0.00           C  
ATOM   4834  CH2 TRP B 100      -7.048   5.466 -21.276  1.00  0.00           C  
ATOM   4835  H   TRP B 100     -14.358   6.826 -18.943  1.00  0.00           H  
ATOM   4836  HA  TRP B 100     -11.902   8.456 -18.642  1.00  0.00           H  
ATOM   4837  HB1 TRP B 100     -12.008   6.164 -17.484  1.00  0.00           H  
ATOM   4838  HB2 TRP B 100     -11.976   5.445 -19.075  1.00  0.00           H  
ATOM   4839  HD1 TRP B 100      -9.781   7.401 -16.645  1.00  0.00           H  
ATOM   4840  HE1 TRP B 100      -7.459   7.550 -17.566  1.00  0.00           H  
ATOM   4841  HE3 TRP B 100     -10.424   4.919 -21.119  1.00  0.00           H  
ATOM   4842  HZ2 TRP B 100      -5.911   6.424 -19.751  1.00  0.00           H  
ATOM   4843  HZ3 TRP B 100      -8.466   4.575 -22.622  1.00  0.00           H  
ATOM   4844  HH2 TRP B 100      -6.174   5.283 -21.883  1.00  0.00           H  
ATOM   4845  N   ALA B 101     -11.073   8.474 -20.959  1.00  0.00           N  
ATOM   4846  CA  ALA B 101     -10.490   8.669 -22.267  1.00  0.00           C  
ATOM   4847  C   ALA B 101      -8.982   8.911 -22.221  1.00  0.00           C  
ATOM   4848  O   ALA B 101      -8.499   9.284 -21.159  1.00  0.00           O  
ATOM   4849  CB  ALA B 101     -11.264   9.634 -23.169  1.00  0.00           C  
ATOM   4850  H   ALA B 101     -10.458   8.798 -20.237  1.00  0.00           H  
ATOM   4851  HA  ALA B 101     -10.630   7.788 -22.898  1.00  0.00           H  
ATOM   4852  HB1 ALA B 101     -11.393  10.622 -22.719  1.00  0.00           H  
ATOM   4853  HB2 ALA B 101     -10.682   9.789 -24.087  1.00  0.00           H  
ATOM   4854  HB3 ALA B 101     -12.189   9.146 -23.423  1.00  0.00           H  
ATOM   4855  N   SER B 102      -8.306   8.807 -23.368  1.00  0.00           N  
ATOM   4856  CA  SER B 102      -6.938   9.148 -23.693  1.00  0.00           C  
ATOM   4857  C   SER B 102      -6.929   9.879 -25.023  1.00  0.00           C  
ATOM   4858  O   SER B 102      -7.864   9.662 -25.786  1.00  0.00           O  
ATOM   4859  CB  SER B 102      -6.019   7.935 -23.550  1.00  0.00           C  
ATOM   4860  OG  SER B 102      -6.397   6.873 -24.382  1.00  0.00           O  
ATOM   4861  H   SER B 102      -8.872   8.613 -24.181  1.00  0.00           H  
ATOM   4862  HA  SER B 102      -6.607   9.971 -23.051  1.00  0.00           H  
ATOM   4863  HB1 SER B 102      -4.961   8.204 -23.646  1.00  0.00           H  
ATOM   4864  HB2 SER B 102      -6.029   7.505 -22.541  1.00  0.00           H  
ATOM   4865  HG  SER B 102      -7.316   6.816 -24.546  1.00  0.00           H  
ATOM   4866  N   GLY B 103      -5.884  10.688 -25.198  1.00  0.00           N  
ATOM   4867  CA  GLY B 103      -5.647  11.550 -26.337  1.00  0.00           C  
ATOM   4868  C   GLY B 103      -5.830  13.019 -25.976  1.00  0.00           C  
ATOM   4869  O   GLY B 103      -6.302  13.735 -26.858  1.00  0.00           O  
ATOM   4870  H   GLY B 103      -5.148  10.773 -24.515  1.00  0.00           H  
ATOM   4871  HA1 GLY B 103      -4.624  11.369 -26.653  1.00  0.00           H  
ATOM   4872  HA2 GLY B 103      -6.282  11.296 -27.189  1.00  0.00           H  
ATOM   4873  N   LEU B 104      -5.617  13.370 -24.705  1.00  0.00           N  
ATOM   4874  CA  LEU B 104      -6.109  14.615 -24.156  1.00  0.00           C  
ATOM   4875  C   LEU B 104      -5.348  15.091 -22.923  1.00  0.00           C  
ATOM   4876  O   LEU B 104      -5.698  16.057 -22.244  1.00  0.00           O  
ATOM   4877  CB  LEU B 104      -7.611  14.673 -23.862  1.00  0.00           C  
ATOM   4878  CG  LEU B 104      -8.223  13.378 -23.365  1.00  0.00           C  
ATOM   4879  CD1 LEU B 104      -7.786  13.071 -21.934  1.00  0.00           C  
ATOM   4880  CD2 LEU B 104      -9.742  13.346 -23.501  1.00  0.00           C  
ATOM   4881  H   LEU B 104      -5.215  12.702 -24.054  1.00  0.00           H  
ATOM   4882  HA  LEU B 104      -6.032  15.336 -24.956  1.00  0.00           H  
ATOM   4883  HB1 LEU B 104      -8.010  15.550 -23.343  1.00  0.00           H  
ATOM   4884  HB2 LEU B 104      -8.038  14.720 -24.864  1.00  0.00           H  
ATOM   4885  HG  LEU B 104      -7.854  12.591 -24.024  1.00  0.00           H  
ATOM   4886 1HD1 LEU B 104      -6.753  12.739 -21.910  1.00  0.00           H  
ATOM   4887 2HD1 LEU B 104      -7.885  13.869 -21.194  1.00  0.00           H  
ATOM   4888 3HD1 LEU B 104      -8.371  12.256 -21.496  1.00  0.00           H  
ATOM   4889 1HD2 LEU B 104     -10.071  13.674 -24.492  1.00  0.00           H  
ATOM   4890 2HD2 LEU B 104     -10.134  12.333 -23.383  1.00  0.00           H  
ATOM   4891 3HD2 LEU B 104     -10.250  14.062 -22.842  1.00  0.00           H  
ATOM   4892  N   GLU B 105      -4.184  14.480 -22.699  1.00  0.00           N  
ATOM   4893  CA  GLU B 105      -3.210  14.767 -21.655  1.00  0.00           C  
ATOM   4894  C   GLU B 105      -2.357  15.874 -22.261  1.00  0.00           C  
ATOM   4895  O   GLU B 105      -1.881  15.778 -23.389  1.00  0.00           O  
ATOM   4896  CB  GLU B 105      -2.450  13.443 -21.473  1.00  0.00           C  
ATOM   4897  CG  GLU B 105      -3.224  12.286 -20.847  1.00  0.00           C  
ATOM   4898  CD  GLU B 105      -3.953  11.421 -21.870  1.00  0.00           C  
ATOM   4899  OE1 GLU B 105      -3.951  11.742 -23.080  1.00  0.00           O  
ATOM   4900  OE2 GLU B 105      -4.496  10.346 -21.553  1.00  0.00           O1-
ATOM   4901  H   GLU B 105      -3.936  13.752 -23.349  1.00  0.00           H  
ATOM   4902  HA  GLU B 105      -3.696  15.092 -20.737  1.00  0.00           H  
ATOM   4903  HB1 GLU B 105      -1.984  13.137 -22.411  1.00  0.00           H  
ATOM   4904  HB2 GLU B 105      -1.634  13.639 -20.790  1.00  0.00           H  
ATOM   4905  HG1 GLU B 105      -2.461  11.752 -20.274  1.00  0.00           H  
ATOM   4906  HG2 GLU B 105      -3.980  12.720 -20.189  1.00  0.00           H  
ATOM   4907  N   THR B 106      -2.378  17.023 -21.600  1.00  0.00           N  
ATOM   4908  CA  THR B 106      -1.657  18.239 -21.927  1.00  0.00           C  
ATOM   4909  C   THR B 106      -0.228  18.190 -21.431  1.00  0.00           C  
ATOM   4910  O   THR B 106       0.047  18.272 -20.230  1.00  0.00           O  
ATOM   4911  CB  THR B 106      -2.398  19.453 -21.359  1.00  0.00           C  
ATOM   4912  CG2 THR B 106      -3.499  19.985 -22.273  1.00  0.00           C  
ATOM   4913  OG1 THR B 106      -2.892  19.308 -20.061  1.00  0.00           O  
ATOM   4914  H   THR B 106      -3.012  17.088 -20.813  1.00  0.00           H  
ATOM   4915  HA  THR B 106      -1.603  18.311 -23.017  1.00  0.00           H  
ATOM   4916  HB  THR B 106      -1.665  20.259 -21.306  1.00  0.00           H  
ATOM   4917  HG1 THR B 106      -3.567  18.643 -19.964  1.00  0.00           H  
ATOM   4918 1HG2 THR B 106      -4.038  20.861 -21.914  1.00  0.00           H  
ATOM   4919 2HG2 THR B 106      -3.138  20.319 -23.251  1.00  0.00           H  
ATOM   4920 3HG2 THR B 106      -4.202  19.160 -22.396  1.00  0.00           H  
ATOM   4921  N   LEU B 107       0.649  17.738 -22.318  1.00  0.00           N  
ATOM   4922  CA  LEU B 107       2.012  17.289 -22.053  1.00  0.00           C  
ATOM   4923  C   LEU B 107       3.014  18.407 -22.299  1.00  0.00           C  
ATOM   4924  O   LEU B 107       3.819  18.533 -21.386  1.00  0.00           O  
ATOM   4925  CB  LEU B 107       2.334  16.132 -23.003  1.00  0.00           C  
ATOM   4926  CG  LEU B 107       1.913  14.748 -22.505  1.00  0.00           C  
ATOM   4927  CD1 LEU B 107       1.756  13.717 -23.627  1.00  0.00           C  
ATOM   4928  CD2 LEU B 107       2.854  14.155 -21.462  1.00  0.00           C  
ATOM   4929  H   LEU B 107       0.402  17.767 -23.289  1.00  0.00           H  
ATOM   4930  HA  LEU B 107       2.011  16.868 -21.054  1.00  0.00           H  
ATOM   4931  HB1 LEU B 107       1.916  16.419 -23.964  1.00  0.00           H  
ATOM   4932  HB2 LEU B 107       3.405  16.110 -23.199  1.00  0.00           H  
ATOM   4933  HG  LEU B 107       0.980  14.880 -21.959  1.00  0.00           H  
ATOM   4934 1HD1 LEU B 107       2.639  13.675 -24.263  1.00  0.00           H  
ATOM   4935 2HD1 LEU B 107       1.472  12.735 -23.259  1.00  0.00           H  
ATOM   4936 3HD1 LEU B 107       0.896  13.981 -24.240  1.00  0.00           H  
ATOM   4937 1HD2 LEU B 107       2.762  13.104 -21.243  1.00  0.00           H  
ATOM   4938 2HD2 LEU B 107       3.892  14.463 -21.618  1.00  0.00           H
[truncated: 45,684 more chars]
